# Supplementary material for: 1,1-Dimethyl­hydrazin-1-ium picrate
Source: Acta Crystallogr Sect E Struct Rep Online. 2011 Sep 30;67(Pt 10):o2749. doi: 10.1107/S1600536811038554 (PMC3201381; doi:10.1107/S1600536811038554)
Supplement: Supplementary file 2 [file e-67-o2749-Isup2.hkl]

# 
# h,k,l, Fc-squared, Fo-squared, sigma(Fo-squared) and status flag 
# 
data_I
_shelx_title ' I         C2/c         R = 0.05' 
_shelx_refln_list_code          4 
_shelx_F_calc_maximum      302.25 
_exptl_crystal_F_000      1200.00 
_reflns_d_resolution_high  0.7661 
 
loop_ 
 _symmetry_equiv_pos_as_xyz 
 'x, y, z' 
 '-x, y, -z+1/2' 
 'x+1/2, y+1/2, z' 
 '-x+1/2, y+1/2, -z+1/2' 
 '-x, -y, -z' 
 'x, -y, z-1/2' 
 '-x+1/2, -y+1/2, -z' 
 'x+1/2, -y+1/2, z-1/2' 
 
_cell_length_a    14.2038 
_cell_length_b     8.1932 
_cell_length_c    21.2330 
_cell_angle_alpha  90.000 
_cell_angle_beta   98.298 
_cell_angle_gamma  90.000 
 
_shelx_F_squared_multiplier     1.000 
 
loop_ 
 _refln_index_h 
 _refln_index_k 
 _refln_index_l 
 _refln_F_squared_calc 
 _refln_F_squared_meas 
 _refln_F_squared_sigma 
 _refln_observed_status 
   2   0   0      335.33      238.29     11.57 o 
   4   0   0     8141.99     7632.37    133.88 o 
   6   0   0    15443.27    14981.30    258.37 o 
   8   0   0      230.85      336.27     20.22 o 
  10   0   0     1410.77     1501.09     44.36 o 
  12   0   0      318.22      336.77     25.50 o 
  14   0   0      420.54      460.39     44.54 o 
  16   0   0       91.74      112.78     27.18 o 
  18   0   0       19.09        8.68     18.51 o 
   1   1   0     6176.02     5878.05    108.16 o 
   3   1   0      712.42      717.40     14.94 o 
   5   1   0     1807.70     1743.51     27.91 o 
   7   1   0     1510.30     1655.34     29.43 o 
   9   1   0     3446.47     3670.47     56.85 o 
  11   1   0      148.43      147.41     13.77 o 
  13   1   0       46.26       52.15     10.20 o 
  15   1   0        3.87        0.35      9.14 o 
  17   1   0        0.64       13.84     12.66 o 
   0   2   0      395.66      366.24     15.33 o 
   2   2   0    19200.80    15616.21    233.03 o 
   4   2   0     5957.95     5782.38     73.91 o 
   6   2   0     2598.82     3114.55     45.60 o 
   8   2   0     1246.18     1254.52     40.90 o 
  10   2   0      930.75      976.68     28.86 o 
  12   2   0        0.19       -2.87      6.42 o 
  14   2   0       51.50       55.44     13.34 o 
  16   2   0      154.07      224.99     37.02 o 
  18   2   0        1.24       15.04     21.98 o 
   1   3   0     7187.35     6706.06     76.01 o 
   3   3   0     3013.00     3245.68     47.15 o 
   5   3   0      157.78      186.55      8.35 o 
   7   3   0      250.79      291.47     16.76 o 
   9   3   0        7.07       19.49      6.63 o 
  11   3   0      120.47      133.13     26.32 o 
  13   3   0      210.37      151.35     37.31 o 
  15   3   0      168.43      208.02     26.12 o 
  17   3   0       26.72       26.03     20.82 o 
   0   4   0      149.64      151.04      9.39 o 
   2   4   0      851.90      775.65     16.43 o 
   4   4   0     1044.44     1184.81     18.72 o 
   6   4   0      351.84      380.09     25.74 o 
   8   4   0       16.77       43.08     17.06 o 
  10   4   0      170.46      205.32     21.74 o 
  12   4   0      238.33      193.53     36.15 o 
  14   4   0       41.49       23.24     12.84 o 
  16   4   0       32.51       42.23     23.42 o 
   1   5   0        5.39       12.63      3.09 o 
   3   5   0      107.91      112.11      8.15 o 
   5   5   0      157.81      151.51     15.53 o 
   7   5   0       56.12       57.44      9.61 o 
   9   5   0       98.16       58.56     13.73 o 
  11   5   0       77.87       54.33     11.01 o 
  13   5   0      186.25      158.91     23.63 o 
  15   5   0       56.30       39.86     16.47 o 
   0   6   0      111.14       89.94     14.51 o 
   2   6   0        8.26        8.20      4.63 o 
   4   6   0      124.81      115.57     12.44 o 
   6   6   0       41.15       30.84      8.26 o 
   8   6   0       52.52       39.18     12.10 o 
  10   6   0      571.26      598.58     31.35 o 
  12   6   0      287.90      214.88     35.28 o 
  14   6   0       65.85       60.73     22.56 o 
   1   7   0      355.08      335.30     19.05 o 
   3   7   0       13.84        9.70      6.65 o 
   5   7   0       14.60        6.92      6.85 o 
   7   7   0        8.53       -2.20      6.88 o 
   9   7   0       13.37       14.18     16.56 o 
  11   7   0       16.76        4.17     12.15 o 
  13   7   0        8.89       42.80     21.98 o 
   0   8   0      417.07      348.18     41.06 o 
   2   8   0        1.22       -4.22      7.22 o 
   4   8   0      324.59      306.47     24.01 o 
   6   8   0       98.53       88.24     14.78 o 
   8   8   0        0.00        8.32      8.59 o 
  10   8   0       31.95       27.49     13.46 o 
  12   8   0       58.42       82.71     24.87 o 
   1   9   0        0.59       -2.90     15.62 o 
   3   9   0       52.41       44.58     12.52 o 
   5   9   0       39.93       64.10     16.25 o 
   7   9   0       52.27       45.23     16.79 o 
   0  10   0      761.94      695.21     68.83 o 
   2  10   0       55.69       59.93     23.71 o 
   4  10   0       37.34       22.57     11.42 o 
   6  10   0       12.41       12.72     19.66 o 
 -17   1   1       28.70       24.40     15.91 o 
 -15   1   1       18.73       29.08     14.46 o 
 -13   1   1      264.73      231.66     25.84 o 
 -11   1   1      376.96      432.53     26.74 o 
  -9   1   1      656.42      653.95     21.51 o 
  -7   1   1       52.91       55.69      7.93 o 
  -5   1   1    10752.98    10147.62    125.43 o 
  -3   1   1     8242.24     7632.65     93.07 o 
  -1   1   1     1851.32     1916.31     36.15 o 
   1   1   1        0.91       -2.85      2.85 o 
   3   1   1    71412.07    41022.04   1276.77 o 
   5   1   1    14418.54    13977.96    170.14 o 
   7   1   1     1524.54     1517.05     27.92 o 
   9   1   1      438.61      411.61     16.38 o 
  11   1   1      403.42      429.63     22.58 o 
  13   1   1      146.18      140.10     20.42 o 
  15   1   1       77.16       72.32     15.54 o 
  17   1   1        1.44       30.08     17.93 o 
 -18   2   1        3.00       25.45     20.24 o 
 -16   2   1      541.61      471.38     50.90 o 
 -14   2   1        8.61       19.34      9.43 o 
 -12   2   1      545.47      584.97     26.59 o 
 -10   2   1      997.61      953.26     28.50 o 
  -8   2   1       10.40        6.10      3.55 o 
  -6   2   1     6032.33     6448.95     84.37 o 
  -4   2   1     6843.72     6785.67     99.52 o 
  -2   2   1      912.57      824.24     16.10 o 
   0   2   1    26321.09    18360.00    197.20 o 
   2   2   1    18340.99    16177.25    269.00 o 
   4   2   1      754.56      657.16     14.73 o 
   6   2   1     7787.36     8411.06    107.85 o 
   8   2   1        7.04       14.91      4.38 o 
  10   2   1      574.36      568.98     21.80 o 
  12   2   1       42.43       48.62      9.88 o 
  14   2   1      291.26      271.77     27.14 o 
  16   2   1        6.74        5.78     14.46 o 
 -17   3   1      115.07      115.10     28.92 o 
 -15   3   1        0.37        2.53     11.34 o 
 -13   3   1      101.49       74.87     16.22 o 
 -11   3   1        6.75        8.79      7.66 o 
  -9   3   1       94.46      105.22     11.14 o 
  -7   3   1     1080.22     1227.99     60.28 o 
  -5   3   1      555.55      595.55     13.12 o 
  -3   3   1     3224.68     3401.65     44.07 o 
  -1   3   1     1941.57     1940.19     30.63 o 
   1   3   1     7547.52     7267.24     84.19 o 
   3   3   1      477.13      464.40     13.59 o 
   5   3   1     1381.64     1360.18     21.64 o 
   7   3   1     1166.71     1117.32     22.75 o 
   9   3   1      269.76      248.03     15.89 o 
  11   3   1       41.83       19.12      9.59 o 
  13   3   1       60.39       33.08     12.78 o 
  15   3   1        2.61       13.41     12.23 o 
  17   3   1        7.96       11.57     17.35 o 
 -16   4   1      206.09      190.81     26.84 o 
 -14   4   1        0.45       -2.14      9.86 o 
 -12   4   1       76.31       76.85     15.84 o 
 -10   4   1      393.93      481.10     42.80 o 
  -8   4   1       36.39       26.03      9.41 o 
  -6   4   1       45.31       70.34      8.77 o 
  -4   4   1     2365.87     2470.88     36.65 o 
  -2   4   1      258.90      286.72     10.45 o 
   0   4   1     2702.39     2837.65     37.56 o 
   2   4   1     1693.53     1615.74     28.71 o 
   4   4   1      134.45      191.53      9.51 o 
   6   4   1     1289.67     1307.65     36.82 o 
   8   4   1       10.53       21.25      9.78 o 
  10   4   1      176.86      156.14     19.56 o 
  12   4   1      102.67       76.55     33.26 o 
  14   4   1      125.32      126.35     20.82 o 
  16   4   1       59.63       54.32     29.21 o 
 -15   5   1        1.75       21.57     14.43 o 
 -13   5   1      163.53      211.33     25.83 o 
 -11   5   1      269.68      242.24     20.20 o 
  -9   5   1       19.61       16.33      7.59 o 
  -7   5   1       50.44       53.82     20.82 o 
  -5   5   1        0.11        0.65      4.34 o 
  -3   5   1      501.43      511.10     14.90 o 
  -1   5   1       38.63       54.72      4.76 o 
   1   5   1       31.07       35.85      5.09 o 
   3   5   1      123.17      125.60      9.49 o 
   5   5   1      107.68       92.21      9.25 o 
   7   5   1       23.57       41.14     17.20 o 
   9   5   1       33.12       10.63      7.35 o 
  11   5   1      383.15      361.72     30.84 o 
  13   5   1       59.21       63.44     16.71 o 
  15   5   1        3.67       -1.81     13.01 o 
 -14   6   1      279.12      268.37     38.75 o 
 -12   6   1      202.54      214.86     51.76 o 
 -10   6   1      710.80      671.78     29.80 o 
  -8   6   1        6.32        2.37      6.32 o 
  -6   6   1      366.88      407.12     33.82 o 
  -4   6   1      386.49      387.96     19.91 o 
  -2   6   1      840.84      845.06     20.28 o 
   0   6   1     1112.29     1140.65     43.49 o 
   2   6   1      231.88      233.34     12.25 o 
   4   6   1      268.65      247.12     14.96 o 
   6   6   1      667.25      687.47     27.72 o 
   8   6   1       23.32       24.07      8.58 o 
  10   6   1       26.28       46.22     13.89 o 
  12   6   1      166.98      157.21     22.93 o 
  14   6   1        1.31        4.63     17.35 o 
 -13   7   1      103.04       82.13     24.29 o 
 -11   7   1       55.29       47.37     15.24 o 
  -9   7   1       91.17       97.25     14.43 o 
  -7   7   1       83.44       81.47     12.38 o 
  -5   7   1       21.05       17.46      6.59 o 
  -3   7   1       47.59       40.96      9.96 o 
  -1   7   1       56.30       67.23      9.82 o 
   1   7   1      295.00      314.08     18.61 o 
   3   7   1      500.04      460.85     51.50 o 
   5   7   1       66.17       76.30     10.06 o 
   7   7   1      582.58      504.85     32.06 o 
   9   7   1       12.49       13.16     10.13 o 
  11   7   1       32.02       36.85     14.41 o 
  13   7   1       23.05       19.09     16.77 o 
 -12   8   1        1.33       -1.74     14.46 o 
 -10   8   1        8.96       18.96     12.35 o 
  -8   8   1       31.77        6.97     11.23 o 
  -6   8   1      468.23      404.76     34.18 o 
  -4   8   1        8.58        1.11      6.40 o 
  -2   8   1       61.66       73.32     12.81 o 
   0   8   1      205.09      213.74     23.51 o 
   2   8   1       96.76      129.63     15.61 o 
   4   8   1      555.53      539.81     31.08 o 
   6   8   1      193.92      176.09     22.56 o 
   8   8   1       21.71       41.91     14.98 o 
  10   8   1        7.99        3.88     13.88 o 
  12   8   1        3.11       19.66     18.51 o 
  -7   9   1       30.96       32.42     14.00 o 
  -5   9   1        0.97       -6.98     10.76 o 
  -3   9   1      257.57      230.01     22.23 o 
  -1   9   1       68.55       84.95     17.98 o 
   1   9   1      183.11      198.36     24.53 o 
   3   9   1       68.26       66.35     13.89 o 
   5   9   1       88.57      107.04     18.00 o 
   7   9   1       48.74       75.77     26.03 o 
  -6  10   1        2.01        9.25     20.24 o 
  -4  10   1       65.17       78.78     15.98 o 
  -2  10   1        1.09       -5.43     11.43 o 
   0  10   1      160.63      179.10     26.09 o 
   2  10   1       47.36       55.83     17.64 o 
   4  10   1        6.43       -0.84     11.65 o 
 -18   0   2       21.09        9.83     18.51 o 
 -16   0   2       29.47        5.78     15.62 o 
 -14   0   2     1608.80     1642.02     76.35 o 
 -12   0   2     1954.65     1786.61     74.61 o 
 -10   0   2     1436.50     1426.61     42.53 o 
  -8   0   2       46.68       44.54      8.18 o 
  -6   0   2      651.75      545.97     19.42 o 
  -4   0   2     7046.47     6849.19    121.48 o 
  -2   0   2     4421.73     4054.44    104.69 o 
   2   0   2        0.00       -3.05      3.05 o 
   4   0   2     5230.01     4626.58     86.41 o 
   6   0   2      601.13      563.85     20.40 o 
   8   0   2     7664.56     8003.00    150.54 o 
  10   0   2       36.41       53.82     10.95 o 
  12   0   2      517.50      516.06     32.39 o 
  14   0   2       14.92       46.27     17.93 o 
  16   0   2      140.24      150.38     28.92 o 
  18   0   2       15.06       -5.21     17.35 o 
 -17   1   2        6.01        0.02     10.42 o 
 -15   1   2        5.51       20.78     10.83 o 
 -13   1   2      817.51      769.60     29.00 o 
 -11   1   2      169.42      159.22     14.47 o 
  -9   1   2      249.21      257.74     14.55 o 
  -7   1   2      337.99      354.98     11.98 o 
  -5   1   2    13803.88    13136.63    159.78 o 
  -3   1   2      671.22      698.39     12.21 o 
  -1   1   2     5324.42     5280.60    131.87 o 
   1   1   2     2947.90     3609.19     46.80 o 
   3   1   2     5783.86     5760.92     72.66 o 
   5   1   2      817.24      889.52     17.93 o 
   7   1   2      199.15      177.65      9.94 o 
   9   1   2      996.83     1177.68     26.94 o 
  11   1   2      826.93      748.43     29.04 o 
  13   1   2      100.98      112.41     13.99 o 
  15   1   2      110.69       95.24     38.75 o 
  17   1   2       24.87       39.91     21.98 o 
 -18   2   2       64.15       70.56     27.18 o 
 -16   2   2      535.55      530.37     53.79 o 
 -14   2   2      161.49      159.51     16.53 o 
 -12   2   2        5.14        4.51      9.57 o 
 -10   2   2      847.19      815.69     26.23 o 
  -8   2   2      451.26      429.42     24.61 o 
  -6   2   2      957.90      974.29     24.13 o 
  -4   2   2     5216.71     5406.26     81.45 o 
  -2   2   2     2523.61     2744.13     34.65 o 
   0   2   2      847.04      875.72     14.32 o 
   2   2   2    49079.33    33885.59    813.96 o 
   4   2   2     9076.80     9266.23    103.62 o 
   6   2   2     6687.90     7154.80     93.76 o 
   8   2   2      335.80      360.19     16.49 o 
  10   2   2        7.92        3.40      5.54 o 
  12   2   2      322.39      280.89     21.49 o 
  14   2   2       96.15       27.46     12.66 o 
  16   2   2        0.15      -12.15     13.88 o 
 -17   3   2      272.36      172.36     35.86 o 
 -15   3   2      204.82      249.86     42.80 o 
 -13   3   2      339.90      343.04     30.63 o 
 -11   3   2        3.55        3.89      5.99 o 
  -9   3   2      689.25      710.63     23.79 o 
  -7   3   2      205.07      217.95     13.30 o 
  -5   3   2      408.64      429.06     15.97 o 
  -3   3   2     2904.17     2893.97     38.76 o 
  -1   3   2     1675.66     1817.78     23.34 o 
   1   3   2      574.51      591.99     14.11 o 
   3   3   2       32.56       46.71      4.52 o 
   5   3   2    14561.35    14266.02    144.43 o 
   7   3   2      167.30      188.77     16.86 o 
   9   3   2      162.18      226.69     21.54 o 
  11   3   2        8.54        4.39      8.13 o 
  13   3   2      114.57       79.78     23.42 o 
  15   3   2       59.31       29.52     14.57 o 
  17   3   2       11.50       21.40     18.51 o 
 -16   4   2       39.74       64.86     18.38 o 
 -14   4   2       34.37       51.75     15.08 o 
 -12   4   2      160.43      151.96     20.41 o 
 -10   4   2      304.41      286.94     25.98 o 
  -8   4   2      102.23      114.83     15.56 o 
  -6   4   2     1270.53     1298.92     26.95 o 
  -4   4   2     7918.45     8275.00     98.84 o 
  -2   4   2      973.31     1027.26     25.22 o 
   0   4   2      123.57      133.69      6.20 o 
   2   4   2        9.15       23.50      4.16 o 
   4   4   2     1047.67     1036.22     20.65 o 
   6   4   2        1.08       -1.15      4.53 o 
   8   4   2        1.70        0.17      5.31 o 
  10   4   2       99.31       70.72     13.89 o 
  12   4   2      750.39      668.18     42.51 o 
  14   4   2       12.64        7.19     11.12 o 
  16   4   2        1.76       -0.96     14.07 o 
 -15   5   2       44.50       17.21     13.20 o 
 -13   5   2        3.38       -8.02      8.02 o 
 -11   5   2      938.58      870.43     62.99 o 
  -9   5   2       88.32      119.29     13.74 o 
  -7   5   2        3.51       -4.99      4.99 o 
  -5   5   2        0.22       -1.35      4.33 o 
  -3   5   2      369.23      389.49     13.54 o 
  -1   5   2      888.51      949.05     17.17 o 
   1   5   2       84.74       98.24      7.48 o 
   3   5   2      163.26      154.41     14.17 o 
   5   5   2     1408.86     1438.95     31.74 o 
   7   5   2       40.25       51.55     13.07 o 
   9   5   2       73.85       54.91     10.21 o 
  11   5   2        8.58        9.14     10.06 o 
  13   5   2        1.50       -7.06      9.62 o 
  15   5   2       43.57       47.43     21.40 o 
 -14   6   2        1.12       17.35     16.77 o 
 -12   6   2        4.19        6.92      9.29 o 
 -10   6   2      117.84       85.08     13.13 o 
  -8   6   2        4.89       12.53      7.57 o 
  -6   6   2       14.40       27.68      8.14 o 
  -4   6   2     1078.70     1050.23     27.46 o 
  -2   6   2     1176.84     1238.69     30.20 o 
   0   6   2      516.99      549.86     16.92 o 
   2   6   2      480.79      459.28     16.76 o 
   4   6   2        5.11        4.85      5.10 o 
   6   6   2      148.62      155.05     17.27 o 
   8   6   2      298.82      283.92     20.33 o 
  10   6   2       13.51       25.45     19.09 o 
  12   6   2       10.40       12.26     17.06 o 
  14   6   2        0.85       12.72     16.77 o 
 -13   7   2       11.95       15.04     17.35 o 
 -11   7   2      122.72      115.62     16.39 o 
  -9   7   2      130.52      131.46     15.99 o 
  -7   7   2      304.22      284.30     21.29 o 
  -5   7   2       13.88        8.87      7.62 o 
  -3   7   2     1053.22     1015.58     56.15 o 
  -1   7   2      818.98      846.99     30.80 o 
   1   7   2      626.11      697.09     23.99 o 
   3   7   2     1043.47     1044.94     28.21 o 
   5   7   2      205.89      167.60     24.41 o 
   7   7   2        4.47       14.01      7.89 o 
   9   7   2        5.52       16.17     11.53 o 
  11   7   2       43.94       24.62     13.66 o 
  13   7   2       17.30       17.35     20.24 o 
 -12   8   2        0.99        1.16     15.62 o 
 -10   8   2       87.68       79.64     14.20 o 
  -8   8   2       84.46       46.41     15.40 o 
  -6   8   2      249.99      230.59     26.66 o 
  -4   8   2        6.36        1.63      7.83 o 
  -2   8   2      143.32      151.43     28.06 o 
   0   8   2       40.11       41.44     10.49 o 
   2   8   2      616.54      619.75     32.68 o 
   4   8   2       88.57       87.27     13.66 o 
   6   8   2       32.55       24.80     15.52 o 
   8   8   2      108.06       95.88     23.42 o 
  10   8   2       45.02       78.66     23.71 o 
  -9   9   2        0.09        0.00     16.19 o 
  -7   9   2        1.82        4.53     13.25 o 
  -5   9   2      287.51      286.49     52.05 o 
  -3   9   2        6.05        5.17      8.56 o 
  -1   9   2      402.75      429.35     37.88 o 
   1   9   2       33.52       18.51     12.27 o 
   3   9   2      313.69      254.50     42.81 o 
   5   9   2        2.06       12.31     11.96 o 
   7   9   2       15.83       18.51     19.66 o 
  -6  10   2        0.00       -1.74     15.04 o 
  -4  10   2        2.07        5.47     13.43 o 
  -2  10   2       27.57       37.69     19.09 o 
   0  10   2      614.80      622.24     45.37 o 
   2  10   2       22.01       35.99     14.31 o 
   4  10   2        2.68       -5.66     12.06 o 
   6  10   2       13.38       35.86     23.14 o 
 -17   1   3       16.99       13.01     11.04 o 
 -15   1   3      396.09      402.24     30.88 o 
 -13   1   3      170.99      164.34     33.26 o 
 -11   1   3      590.39      597.21     23.13 o 
  -9   1   3       69.41       77.41      7.57 o 
  -7   1   3     3849.88     3714.00     55.26 o 
  -5   1   3      312.42      272.41      8.96 o 
  -3   1   3     4286.04     4112.66     61.98 o 
  -1   1   3     8528.80     7998.18    143.72 o 
   1   1   3     3407.21     3040.59     36.83 o 
   3   1   3     1286.37     1160.12     18.84 o 
   5   1   3     4610.84     4495.17     71.65 o 
   7   1   3       13.33       15.45      4.34 o 
   9   1   3       29.99       64.14     14.68 o 
  11   1   3       51.24       68.57      8.79 o 
  13   1   3        9.88       13.56      7.45 o 
  15   1   3       32.75       49.21     15.33 o 
  17   1   3        0.05       -9.25     14.46 o 
 -18   2   3        0.19      -16.19     17.35 o 
 -16   2   3      412.19      533.27     54.37 o 
 -14   2   3      548.53      601.83     35.37 o 
 -12   2   3      399.23      412.68     46.55 o 
 -10   2   3       66.91       64.92      9.43 o 
  -8   2   3      434.57      546.38     20.14 o 
  -6   2   3      532.51      556.02     17.64 o 
  -4   2   3     2701.25     3009.20     63.74 o 
  -2   2   3    12313.07    10495.44    149.22 o 
   0   2   3     1369.60     1215.51     18.23 o 
   2   2   3    91354.17    51518.21   1533.94 o 
   4   2   3      733.12      736.08     12.41 o 
   6   2   3      410.71      364.95     12.44 o 
   8   2   3     1798.97     1819.56     33.84 o 
  10   2   3      647.48      641.86     23.33 o 
  12   2   3      207.42      209.52     17.09 o 
  14   2   3      499.15      495.69     48.29 o 
  16   2   3       19.89       -2.89     16.77 o 
 -17   3   3      162.30      156.74     32.39 o 
 -15   3   3       31.32       17.61     12.65 o 
 -13   3   3       42.35       98.42     24.58 o 
 -11   3   3        0.00       -5.14      5.36 o 
  -9   3   3      431.60      451.63     20.85 o 
  -7   3   3      354.10      442.86     17.49 o 
  -5   3   3      138.52      172.38     10.78 o 
  -3   3   3     3551.56     3537.63     50.64 o 
  -1   3   3     2119.14     1999.39     25.36 o 
   1   3   3     3633.97     3788.12     48.20 o 
   3   3   3      274.78      341.93     12.00 o 
   5   3   3     8036.65     8003.55     85.07 o 
   7   3   3      319.65      352.14     20.79 o 
   9   3   3       33.60       15.33     18.80 o 
  11   3   3      310.35      303.02     26.76 o 
  13   3   3       69.85       55.32     14.72 o 
  15   3   3       80.17       65.91     17.23 o 
  17   3   3      103.16      145.75     35.28 o 
 -16   4   3        3.34        2.19     13.37 o 
 -14   4   3       51.43       62.48     16.38 o 
 -12   4   3       19.02       16.80     12.44 o 
 -10   4   3      966.29      881.74     38.18 o 
  -8   4   3     1558.73     1524.84     36.58 o 
  -6   4   3      704.54      762.86     20.54 o 
  -4   4   3     6597.74     6771.01     91.78 o 
  -2   4   3     8478.64     8369.79     98.79 o 
   0   4   3     1255.14     1216.65     21.08 o 
   2   4   3        1.55        0.66      2.76 o 
   4   4   3     1240.62     1208.94     22.98 o 
   6   4   3      247.01      250.52     18.46 o 
   8   4   3      140.34      148.81     21.50 o 
  10   4   3       11.25        4.92      8.23 o 
  12   4   3      285.53      242.49     26.40 o 
  14   4   3       70.46       63.16     17.65 o 
  16   4   3       43.95       55.44     18.05 o 
 -15   5   3       43.38       29.82     14.87 o 
 -13   5   3        1.77       -2.08     10.91 o 
 -11   5   3       92.16       84.49     16.22 o 
  -9   5   3       61.87       79.13     11.85 o 
  -7   5   3       35.53       46.07      9.27 o 
  -5   5   3       47.08       51.02      8.52 o 
  -3   5   3      611.50      634.22     16.28 o 
  -1   5   3        6.95        3.14      2.95 o 
   1   5   3       42.59       58.43      6.27 o 
   3   5   3      703.13      781.20     18.78 o 
   5   5   3      436.17      416.51     17.78 o 
   7   5   3       73.92       74.63     11.86 o 
   9   5   3      837.01      725.76     74.32 o 
  11   5   3      217.49      214.61     30.08 o 
  13   5   3       19.28       32.31     13.58 o 
  15   5   3       30.50       34.12     20.82 o 
 -14   6   3        8.59       -6.36     13.88 o 
 -12   6   3      172.79      114.39     23.83 o 
 -10   6   3        7.88       17.49      8.93 o 
  -8   6   3        9.52       -5.34      7.12 o 
  -6   6   3      249.47      221.33     17.34 o 
  -4   6   3     1052.95     1225.68     29.90 o 
  -2   6   3     1670.08     1783.70     62.72 o 
   0   6   3      340.14      343.05     14.88 o 
   2   6   3      453.82      430.51     17.78 o 
   4   6   3      321.81      394.18     18.95 o 
   6   6   3       48.51       45.71      7.96 o 
   8   6   3        7.52       11.61      8.47 o 
  10   6   3       59.67       75.29     15.84 o 
  12   6   3       15.49       25.54     14.17 o 
  14   6   3       95.38       65.36     23.14 o 
 -13   7   3        3.53       23.71     16.19 o 
 -11   7   3      146.48      186.80     21.54 o 
  -9   7   3        9.22        8.67      8.18 o 
  -7   7   3      255.69      230.83     19.39 o 
  -5   7   3      209.00      181.43     22.22 o 
  -3   7   3        2.68        6.06      6.63 o 
  -1   7   3      239.42      259.82     32.07 o 
   1   7   3       18.27       27.84      7.72 o 
   3   7   3       99.91       87.97     25.46 o 
   5   7   3      218.61      195.31     15.03 o 
   7   7   3      116.97      104.84     13.98 o 
   9   7   3       31.09       56.47     17.35 o 
  11   7   3       26.06       35.51     14.44 o 
  13   7   3        1.09       -3.47     15.04 o 
 -12   8   3       24.74       82.71     26.03 o 
 -10   8   3        0.54       -1.82     10.56 o 
  -8   8   3      206.98      207.04     26.92 o 
  -6   8   3        5.68        8.05     10.06 o 
  -4   8   3       31.81       68.91     13.16 o 
  -2   8   3       12.66       33.53     10.44 o 
   0   8   3        3.85        2.33      7.72 o 
   2   8   3      449.58      486.65     28.89 o 
   4   8   3      132.53      123.96     36.31 o 
   6   8   3       27.73       17.95      9.39 o 
   8   8   3       28.08       17.80     11.65 o 
  10   8   3        3.53       12.15     16.77 o 
  -9   9   3        9.02       48.58     24.29 o 
  -7   9   3       12.84       14.35     12.73 o 
  -5   9   3      135.00      138.87     23.08 o 
  -3   9   3       19.25       33.01     13.10 o 
  -1   9   3      175.40      193.76     25.35 o 
   1   9   3       29.02       36.76     14.11 o 
   3   9   3      147.29      149.46     18.51 o 
   5   9   3       34.72       33.92     14.50 o 
   7   9   3        9.63       28.34     19.09 o 
  -6  10   3       14.71        5.78     18.51 o 
  -4  10   3       56.04       24.48     13.04 o 
  -2  10   3      204.06      220.04     28.81 o 
   0  10   3      164.30      134.21     22.89 o 
   2  10   3        4.34        0.01     12.43 o 
   4  10   3       32.69       16.90     23.42 o 
 -18   0   4        3.82        9.25     17.35 o 
 -16   0   4      302.43      318.11     40.49 o 
 -14   0   4     1622.41     1432.65     71.14 o 
 -12   0   4     1979.85     2061.34     83.29 o 
 -10   0   4      460.58      337.77     31.81 o 
  -8   0   4      423.68      415.78     19.83 o 
  -6   0   4       56.99       34.13      6.54 o 
  -4   0   4     6720.86     6242.38    112.92 o 
  -2   0   4    51488.37    35008.72    854.27 o 
   0   0   4     4831.56     4772.21    127.24 o 
   2   0   4      882.43      932.54     37.02 o 
   4   0   4    26076.67    22164.73    374.21 o 
   6   0   4      537.93      668.77     23.71 o 
   8   0   4    16708.81    16236.24    287.03 o 
  10   0   4       68.35       63.62     16.77 o 
  12   0   4       86.22       70.83     13.42 o 
  14   0   4      611.16      690.58     56.68 o 
  16   0   4      216.39      256.22     37.02 o 
 -17   1   4       45.04       36.10     17.06 o 
 -15   1   4      572.21      623.82     86.18 o 
 -13   1   4      270.21      311.42     54.66 o 
 -11   1   4     1205.32     1163.12     33.26 o 
  -9   1   4       21.92       20.14      7.10 o 
  -7   1   4      121.07      112.60      7.85 o 
  -5   1   4     9989.91     9850.78    122.82 o 
  -3   1   4     1351.62     1186.51     22.83 o 
  -1   1   4     6934.35     6377.79    117.75 o 
   1   1   4    60969.97    37752.93   1201.08 o 
   3   1   4      302.61      315.50      7.82 o 
   5   1   4      305.86      301.07     10.46 o 
   7   1   4     5225.39     5330.54     74.94 o 
   9   1   4     1959.22     2143.77     39.72 o 
  11   1   4       10.55       -0.94      4.96 o 
  13   1   4      165.62      157.00     15.78 o 
  15   1   4        9.02       41.64     19.09 o 
  17   1   4      206.70      249.28     40.49 o 
 -18   2   4      279.84      331.41     48.01 o 
 -16   2   4       85.00       29.81     13.33 o 
 -14   2   4      529.59      515.33     28.86 o 
 -12   2   4       46.16       44.09      9.92 o 
 -10   2   4        5.35        2.90      6.03 o 
  -8   2   4       61.69       72.12      8.95 o 
  -6   2   4     1144.87     1205.29     30.52 o 
  -4   2   4     1654.11     1517.03     38.44 o 
  -2   2   4      840.26      811.51     17.76 o 
   0   2   4      764.06      792.77     13.93 o 
   2   2   4     4048.50     4048.14     56.45 o 
   4   2   4       84.79       85.01      4.54 o 
   6   2   4      711.59      730.53     17.51 o 
   8   2   4      843.51      867.29     23.38 o 
  10   2   4      806.41     1004.54     29.56 o 
  12   2   4      225.66      221.24     23.20 o 
  14   2   4       75.26       71.55     23.14 o 
  16   2   4       36.54       33.55     21.40 o 
 -17   3   4      359.63      292.08     42.80 o 
 -15   3   4       27.38       19.66     17.93 o 
 -13   3   4       94.00       55.81     20.11 o 
 -11   3   4      592.80      642.91     26.03 o 
  -9   3   4        0.06       -4.26      5.37 o 
  -7   3   4      404.83      423.73     17.44 o 
  -5   3   4        1.43        8.94      8.68 o 
  -3   3   4     1955.45     1894.90     31.13 o 
  -1   3   4    10676.52     9762.32    110.73 o 
   1   3   4      424.87      512.10     15.58 o 
   3   3   4     1056.99     1008.51     22.00 o 
   5   3   4      898.02      966.07     17.33 o 
   7   3   4       13.65       11.14      4.57 o 
   9   3   4      139.66      130.34     19.38 o 
  11   3   4      104.32      123.79     30.94 o 
  13   3   4      278.67      292.96     29.41 o 
  15   3   4       60.93       46.56     18.80 o 
  17   3   4       17.89       23.14     20.24 o 
 -16   4   4        0.64        7.80     12.70 o 
 -14   4   4       14.36       18.49     16.48 o 
 -12   4   4      907.84      835.04     97.17 o 
 -10   4   4      103.34      163.33     19.46 o 
  -8   4   4       30.53       23.09     14.19 o 
  -6   4   4      120.33      110.50     13.63 o 
  -4   4   4       63.79       81.61      6.70 o 
  -2   4   4    10276.36    10147.13    117.74 o 
   0   4   4     6483.91     6170.18     67.38 o 
   2   4   4     1861.34     1880.42     37.49 o 
   4   4   4     5002.22     5189.64     67.27 o 
   6   4   4      191.28      225.43     11.61 o 
   8   4   4        0.01       -0.11      6.74 o 
  10   4   4       20.96       26.06     11.39 o 
  12   4   4        4.93        3.92     17.64 o 
  14   4   4        7.82        0.74     11.10 o 
  16   4   4       10.41       20.82     20.82 o 
 -15   5   4        9.63      -10.11     10.11 o 
 -13   5   4      212.16      202.02     28.34 o 
 -11   5   4      168.20      138.03     20.01 o 
  -9   5   4      476.56      490.64     34.58 o 
  -7   5   4       37.65       37.08      8.58 o 
  -5   5   4      141.91      151.56     13.07 o 
  -3   5   4        3.48        2.66      3.51 o 
  -1   5   4     5780.80     5936.33     75.06 o 
   1   5   4      747.84      743.93     18.01 o 
   3   5   4     2121.20     2028.75     34.15 o 
   5   5   4      624.13      684.34     20.68 o 
   7   5   4     1806.67     1654.26     53.73 o 
   9   5   4      339.80      364.35    108.45 o 
  11   5   4        8.46       14.75     15.62 o 
  13   5   4        0.30        4.13     12.15 o 
  15   5   4        3.34       -3.47     13.88 o 
 -14   6   4       44.96       40.39     16.81 o 
 -12   6   4       13.17       23.11      9.30 o 
 -10   6   4       21.61       11.27      8.54 o 
  -8   6   4       83.96       85.65     12.52 o 
  -6   6   4      259.46      303.16     54.82 o 
  -4   6   4      219.78      257.12     15.51 o 
  -2   6   4      747.43      802.07     23.93 o 
   0   6   4     1003.06     1008.28     23.08 o 
   2   6   4      636.54      677.43     18.93 o 
   4   6   4      305.46      313.48     17.15 o 
   6   6   4      647.92      646.47     24.50 o 
   8   6   4       47.19       47.11     12.91 o 
  10   6   4       14.27       17.43     11.65 o 
  12   6   4        3.19       19.38     11.88 o 
  14   6   4        0.02       12.15     16.19 o 
 -13   7   4       26.25       16.76     11.78 o 
 -11   7   4       49.75       52.38     17.22 o 
  -9   7   4      334.18      324.88     24.41 o 
  -7   7   4        5.12       -4.91      7.32 o 
  -5   7   4       69.78       50.75     17.35 o 
  -3   7   4      619.98      572.20     30.65 o 
  -1   7   4      134.25      182.78     17.13 o 
   1   7   4     2019.29     2129.07     51.01 o 
   3   7   4       29.89       42.68      8.22 o 
   5   7   4      776.41      762.05     37.91 o 
   7   7   4      126.09      153.48     17.14 o 
   9   7   4        2.61       -1.37      9.59 o 
  11   7   4        5.34        4.99     10.86 o 
  13   7   4        9.72       -9.83     16.19 o 
 -12   8   4       26.10       21.37     14.11 o 
 -10   8   4       43.76       39.99     19.66 o 
  -8   8   4      134.13      134.79     22.63 o 
  -6   8   4        0.05       -2.64     10.01 o 
  -4   8   4        0.38       -2.82      8.26 o 
  -2   8   4        8.37        6.51      8.06 o 
   0   8   4      119.35      140.88     16.70 o 
   2   8   4      793.54      789.61     56.55 o 
   4   8   4      123.11      144.97     17.23 o 
   6   8   4       74.99       58.68     12.48 o 
   8   8   4      100.56       90.10     31.52 o 
  10   8   4       27.19       26.03     18.51 o 
  -9   9   4        2.97       25.45     20.82 o 
  -7   9   4      158.50      167.52     53.79 o 
  -5   9   4       99.65       84.87     19.43 o 
  -3   9   4        0.34        1.24      8.92 o 
  -1   9   4      711.86      701.31     45.80 o 
   1   9   4      452.63      479.06     55.24 o 
   3   9   4        7.12        3.46      8.31 o 
   5   9   4        2.13       14.54     12.88 o 
   7   9   4       36.23       45.15     16.12 o 
  -6  10   4        2.96       18.51     19.66 o 
  -4  10   4       18.25        7.67     19.95 o 
  -2  10   4       25.37       17.09     14.00 o 
   0  10   4       32.83       44.18     52.05 o 
   2  10   4       17.54       10.24     13.48 o 
   4  10   4       13.95        0.58     19.66 o 
 -17   1   5        1.07       -7.02     10.01 o 
 -15   1   5     1568.03     1494.72     53.37 o 
 -13   1   5      968.08      992.85     78.95 o 
 -11   1   5     1206.12     1320.14     52.69 o 
  -9   1   5      307.25      371.03     16.78 o 
  -7   1   5     1211.36     1345.60     26.07 o 
  -5   1   5      226.04      198.92      9.27 o 
  -3   1   5     4779.94     4567.50     70.37 o 
  -1   1   5     1983.15     1907.10     42.67 o 
   1   1   5    15249.43    12830.08    157.54 o 
   3   1   5    22335.97    19109.79    205.15 o 
   5   1   5     2010.51     2027.15     33.49 o 
   7   1   5     2223.57     2349.79     40.13 o 
   9   1   5       75.96       90.31      8.98 o 
  11   1   5      927.49      942.04     26.37 o 
  13   1   5       60.29       58.50     11.48 o 
  15   1   5        0.48       25.45     17.93 o 
  17   1   5      197.92      197.81     36.44 o 
 -18   2   5       52.73       53.21     26.61 o 
 -16   2   5        6.51        4.20      9.60 o 
 -14   2   5        1.18        1.91      7.66 o 
 -12   2   5     2176.36     2067.27     49.87 o 
 -10   2   5      358.57      351.88     20.46 o 
  -8   2   5        3.24       13.01      5.70 o 
  -6   2   5     1668.60     1825.02     37.97 o 
  -4   2   5       92.28       95.20     10.03 o 
  -2   2   5     3034.01     3044.90     50.10 o 
   0   2   5     3668.06     4051.34     48.81 o 
   2   2   5     8991.14     8316.31     95.17 o 
   4   2   5     5588.42     5513.52     59.71 o 
   6   2   5       70.83       51.76      5.66 o 
   8   2   5        2.35       -0.55      3.66 o 
  10   2   5      855.94      849.70     27.41 o 
  12   2   5        7.34       -5.55      8.06 o 
  14   2   5       66.30       64.52     22.56 o 
  16   2   5       13.91       16.19     19.09 o 
 -17   3   5       16.15        7.52     17.35 o 
 -15   3   5       84.76       89.89     18.28 o 
 -13   3   5      156.40      138.31     18.97 o 
 -11   3   5       21.95       20.41      9.78 o 
  -9   3   5     1032.76      992.28     41.90 o 
  -7   3   5       75.43       59.67      8.22 o 
  -5   3   5      757.35      909.32     31.12 o 
  -3   3   5     3438.35     3262.44     48.26 o 
  -1   3   5     1680.84     1698.83     27.83 o 
   1   3   5     1671.46     1596.97     25.29 o 
   3   3   5     1618.48     1687.10     33.66 o 
   5   3   5      188.18      189.75      7.27 o 
   7   3   5      802.16      846.51     47.79 o 
   9   3   5        4.67       12.69      9.45 o 
  11   3   5      178.14      220.28     26.89 o 
  13   3   5      450.07      435.98     35.64 o 
  15   3   5        0.05        9.05     13.75 o 
 -16   4   5       79.36      104.96     37.88 o 
 -14   4   5        2.56        8.83     11.26 o 
 -12   4   5       26.09       37.82     13.75 o 
 -10   4   5      133.74      154.90     14.72 o 
  -8   4   5      245.75      299.59     18.19 o 
  -6   4   5      181.86      187.06     18.51 o 
  -4   4   5      100.38      101.21      7.34 o 
  -2   4   5       11.15        7.09      3.37 o 
   0   4   5     1499.18     1465.30     21.60 o 
   2   4   5     1009.83     1158.54     22.24 o 
   4   4   5     9971.06     9811.85    116.62 o 
   6   4   5     2619.68     2624.97     41.14 o 
   8   4   5      587.60      650.62     31.96 o 
  10   4   5        2.17        2.66     14.17 o 
  12   4   5      154.10       96.37     18.20 o 
  14   4   5       37.62        9.34     15.33 o 
  16   4   5        0.42       19.09     19.09 o 
 -15   5   5        1.66        8.53     11.74 o 
 -13   5   5      239.32      246.20     40.20 o 
 -11   5   5       20.71       24.48     11.45 o 
  -9   5   5      270.49      277.96     29.52 o 
  -7   5   5     1529.98     1684.88     60.79 o 
  -5   5   5       89.90      102.20     11.27 o 
  -3   5   5      178.10      181.01     11.10 o 
  -1   5   5       37.88       30.03      6.15 o 
   1   5   5      630.48      640.59     16.96 o 
   3   5   5      354.44      396.54     18.13 o 
   5   5   5      405.17      446.30     16.54 o 
   7   5   5     1288.41     1345.81     39.37 o 
   9   5   5       95.27       47.37     13.33 o 
  11   5   5       77.33       78.69     17.93 o 
  13   5   5        8.25       15.81     11.65 o 
  15   5   5       22.00        9.25     16.19 o 
 -14   6   5        3.53        6.51     11.61 o 
 -12   6   5      101.65      143.63     17.27 o 
 -10   6   5       36.21       37.29     10.20 o 
  -8   6   5       15.47       27.96      8.41 o 
  -6   6   5      599.96      558.92     40.49 o 
  -4   6   5      720.63      745.31     50.03 o 
  -2   6   5       51.70       39.48      9.26 o 
   0   6   5      949.59      898.07     32.87 o 
   2   6   5       45.01       73.68      9.74 o 
   4   6   5     4170.71     4124.65     67.64 o 
   6   6   5        4.54       -4.63      6.01 o 
   8   6   5        5.67       12.46     10.14 o 
  10   6   5       71.85       61.24     15.81 o 
  12   6   5        1.12       -4.37     10.56 o 
  14   6   5       14.80        8.10     16.19 o 
 -13   7   5        0.18       -4.73     10.83 o 
 -11   7   5        0.01        6.23      9.39 o 
  -9   7   5      352.13      281.93     22.78 o 
  -7   7   5      122.77       89.79     17.44 o 
  -5   7   5      136.13      124.59     23.42 o 
  -3   7   5       15.40        9.24      7.79 o 
  -1   7   5       37.32       34.38      8.76 o 
   1   7   5        0.66        3.75      4.74 o 
   3   7   5       17.79       46.43      8.90 o 
   5   7   5      187.63      207.29     18.28 o 
   7   7   5      420.36      413.98     35.48 o 
   9   7   5      127.14       83.89     29.21 o 
  11   7   5      136.17      116.58     30.94 o 
 -12   8   5       20.31       -3.97     13.59 o 
 -10   8   5        2.90       -9.48     10.68 o 
  -8   8   5       40.45       45.78     24.29 o 
  -6   8   5       68.67       83.77     18.94 o 
  -4   8   5        0.03       -7.65      7.65 o 
  -2   8   5      113.16      129.95     22.26 o 
   0   8   5       14.69       14.13      9.21 o 
   2   8   5     2965.92     2989.04     69.48 o 
   4   8   5        0.00       -7.30      7.30 o 
   6   8   5        1.07        0.03      8.14 o 
   8   8   5      167.18      192.60     27.47 o 
  10   8   5       88.61      121.46     28.92 o 
  -9   9   5       83.25       67.67     27.18 o 
  -7   9   5       23.14        9.82     13.58 o 
  -5   9   5       53.23       30.27     16.19 o 
  -3   9   5        1.88        0.53      8.63 o 
  -1   9   5        6.66       10.59     10.54 o 
   1   9   5      412.87      443.02     51.76 o 
   3   9   5       10.05        2.20     10.61 o 
   5   9   5      154.21      118.84     22.22 o 
   7   9   5       88.41       83.08     20.81 o 
  -6  10   5        8.54       10.41     15.62 o 
  -4  10   5       44.27       30.78     17.06 o 
  -2  10   5       45.11       32.19     15.74 o 
   0  10   5        3.24        9.73     12.47 o 
   2  10   5        7.90        7.33     13.29 o 
   4  10   5        0.53      -13.30     16.77 o 
 -18   0   6       37.84       50.90     23.71 o 
 -16   0   6       34.60       -7.52     13.88 o 
 -14   0   6     1053.32     1118.01     63.62 o 
 -12   0   6     8181.29     7839.93    219.21 o 
 -10   0   6      611.93      724.77     30.01 o 
  -8   0   6     1021.90     1043.35     33.53 o 
  -6   0   6    19206.68    18347.64    315.83 o 
  -4   0   6      697.45      602.02     33.55 o 
  -2   0   6     1203.08     1314.66     46.85 o 
   0   0   6       92.56      102.95     13.88 o 
   2   0   6      488.94      450.18     16.26 o 
   4   0   6      208.15      248.44     24.58 o 
   6   0   6     4153.92     3995.92     83.74 o 
   8   0   6     1448.59     1510.73     44.47 o 
  10   0   6       41.85       42.41     10.28 o 
  12   0   6       14.58       12.44     10.22 o 
  14   0   6        3.97        0.00     13.30 o 
  16   0   6      273.12      374.79     45.69 o 
 -17   1   6        0.39      -10.42     10.42 o 
 -15   1   6      352.36      305.50     27.99 o 
 -13   1   6     1668.84     1672.59     53.98 o 
 -11   1   6      349.14      327.35     20.41 o 
  -9   1   6       68.98       49.22     10.65 o 
  -7   1   6     6665.18     7352.81     97.96 o 
  -5   1   6       64.26       64.59      5.63 o 
  -3   1   6      212.54      217.77      9.40 o 
  -1   1   6     8266.15     7949.62    148.44 o 
   1   1   6     5212.53     5443.94     72.11 o 
   3   1   6     7132.67     7063.17     81.20 o 
   5   1   6     3762.32     3748.13     54.91 o 
   7   1   6     1028.03      931.09     33.06 o 
   9   1   6      288.22      369.07     23.88 o 
  11   1   6       34.70       41.64      8.05 o 
  13   1   6       58.98       84.70     12.45 o 
  15   1   6       42.66       43.38     18.51 o 
  17   1   6        3.34       37.02     22.56 o 
 -18   2   6      140.32      194.91     37.59 o 
 -16   2   6       64.87       80.58     16.97 o 
 -14   2   6        0.48       -7.23      7.23 o 
 -12   2   6      140.20      159.83     16.11 o 
 -10   2   6     3959.76     4113.99    178.72 o 
  -8   2   6     3586.25     3643.97     66.45 o 
  -6   2   6      153.43      201.43      8.90 o 
  -4   2   6      397.72      409.61     13.07 o 
  -2   2   6    11060.73    11014.54    159.13 o 
   0   2   6     9491.06     9347.46    119.31 o 
   2   2   6      504.07      534.24     11.62 o 
   4   2   6     1075.49      942.58     17.35 o 
   6   2   6      448.72      479.05     12.06 o 
   8   2   6      285.40      264.64     13.88 o 
  10   2   6      373.77      433.80     24.32 o 
  12   2   6      270.56      280.79     57.26 o 
  14   2   6       48.87       61.44     17.09 o 
  16   2   6       11.73       37.59     20.24 o 
 -17   3   6        3.77       11.57     17.93 o 
 -15   3   6      136.97      103.02     19.59 o 
 -13   3   6      200.28      205.09     18.71 o 
 -11   3   6       11.55       12.45      7.59 o 
  -9   3   6     5482.80     5755.85     98.52 o 
  -7   3   6       38.22       33.14      6.79 o 
  -5   3   6       40.54       30.83      4.87 o 
  -3   3   6        4.87        3.57      3.19 o 
  -1   3   6      700.71      734.40     21.25 o 
   1   3   6    14117.75    13812.88    155.34 o 
   3   3   6     1989.33     2224.38     33.24 o 
   5   3   6      211.56      222.81      9.95 o 
   7   3   6      923.40      944.75     29.01 o 
   9   3   6       52.91       68.54     13.33 o 
  11   3   6      838.44      857.50     49.16 o 
  13   3   6        1.47       -0.25      9.07 o 
  15   3   6        3.26       -5.18     14.75 o 
 -16   4   6      304.58      375.42     94.85 o 
 -14   4   6       67.30       51.24     15.71 o 
 -12   4   6      201.69      178.71     22.37 o 
 -10   4   6       13.48       18.39      9.30 o 
  -8   4   6      114.32      147.88     13.34 o 
  -6   4   6       32.13       35.20      9.72 o 
  -4   4   6     2629.13     2952.81     47.18 o 
  -2   4   6     3017.54     3355.10     51.60 o 
   0   4   6      679.67      666.32     13.11 o 
   2   4   6     2178.26     2337.90     36.18 o 
   4   4   6     2060.20     2072.15     38.46 o 
   6   4   6     1076.00     1233.99     29.58 o 
   8   4   6       10.40        8.65      8.32 o 
  10   4   6       31.99        9.48     10.41 o 
  12   4   6       22.99       19.39     11.30 o 
  14   4   6        5.89        6.18     12.08 o 
 -15   5   6       98.18      112.57     22.63 o 
 -13   5   6       50.86       10.45     15.04 o 
 -11   5   6       13.77       13.28     10.15 o 
  -9   5   6      844.85      847.60     38.46 o 
  -7   5   6       78.48       90.23      9.78 o 
  -5   5   6      193.19      200.27     17.21 o 
  -3   5   6     1013.47     1129.37     25.29 o 
  -1   5   6       29.52       58.99      7.64 o 
   1   5   6      326.66      300.02     13.67 o 
   3   5   6        1.95       -3.59      3.59 o 
   5   5   6     1510.73     1585.06     35.27 o 
   7   5   6     4876.28     4806.72     91.04 o 
   9   5   6       21.00       41.06     12.49 o 
  11   5   6        0.00        7.64     10.99 o 
  13   5   6       59.59       69.38     18.17 o 
  15   5   6       40.47       30.08     19.09 o 
 -14   6   6       12.30       21.24     13.01 o 
 -12   6   6        0.80        9.31      8.86 o 
 -10   6   6       17.54       34.16     10.14 o 
  -8   6   6       11.50       12.46      7.62 o 
  -6   6   6      316.86      349.59     52.68 o 
  -4   6   6        0.35        4.42     13.30 o 
  -2   6   6      440.19      382.92     23.34 o 
   0   6   6     1078.37     1167.22     33.90 o 
   2   6   6       39.14       37.87      6.58 o 
   4   6   6     1134.83     1221.90     39.30 o 
   6   6   6     2160.07     2037.02     77.15 o 
   8   6   6        6.31        6.76      8.99 o 
  10   6   6      164.21      132.95     20.97 o 
  12   6   6       34.00       44.02     33.84 o 
  14   6   6        0.05       15.62     15.62 o 
 -13   7   6       15.63       11.66     12.06 o 
 -11   7   6      134.26      139.19     17.41 o 
  -9   7   6        2.90        5.00      8.45 o 
  -7   7   6      242.82      196.46     34.41 o 
  -5   7   6        1.99        6.43     10.37 o 
  -3   7   6     1246.04     1275.66     50.95 o 
  -1   7   6      255.28      287.12     36.20 o 
   1   7   6      276.70      273.62     17.59 o 
   3   7   6     2097.41     2125.34     44.33 o 
   5   7   6      361.34      355.29     24.08 o 
   7   7   6      767.92      771.07     37.24 o 
   9   7   6      137.97      102.80     32.10 o 
  11   7   6      186.22      182.77     32.39 o 
 -12   8   6        6.45       10.41     18.51 o 
 -10   8   6       11.62       14.46     17.35 o 
  -8   8   6        8.27        8.94     12.17 o 
  -6   8   6       62.64       79.90     19.25 o 
  -4   8   6       93.43       41.81     15.14 o 
  -2   8   6        0.07       -1.57      7.54 o 
   0   8   6      129.27      122.41     15.66 o 
   2   8   6      132.62      147.13     16.95 o 
   4   8   6      516.10      514.06     29.19 o 
   6   8   6       23.61       33.03     11.16 o 
   8   8   6        8.10       27.28     12.76 o 
  10   8   6      396.18      496.83     52.63 o 
  -9   9   6        9.24        4.05     19.09 o 
  -7   9   6       23.66       13.71     13.89 o 
  -5   9   6       19.01       33.65     14.92 o 
  -3   9   6       24.66       29.76     15.14 o 
  -1   9   6        9.73       13.58      9.52 o 
   1   9   6      124.93      101.38     19.10 o 
   3   9   6       88.11       79.82     27.18 o 
   5   9   6      158.83      146.96     23.80 o 
   7   9   6      169.92      169.47     35.86 o 
  -4  10   6        0.47       10.32     14.98 o 
  -2  10   6        2.52       15.27     13.48 o 
   0  10   6       16.32        7.36     14.46 o 
   2  10   6        2.64        0.00     19.09 o 
   4  10   6        5.10        0.00     16.77 o 
 -17   1   7      152.40      168.41     23.71 o 
 -15   1   7      460.78      388.79     31.28 o 
 -13   1   7      188.98      179.94     20.45 o 
 -11   1   7      301.77      276.65     19.09 o 
  -9   1   7      770.74      767.91     25.09 o 
  -7   1   7    14194.34    14586.89    182.41 o 
  -5   1   7      310.27      318.01     15.44 o 
  -3   1   7    16929.23    15118.35    215.51 o 
  -1   1   7      312.20      398.88     22.85 o 
   1   1   7    12427.76    11554.27    145.09 o 
   3   1   7       12.10       41.80      4.47 o 
   5   1   7      402.36      404.45     13.82 o 
   7   1   7     2257.35     2328.03     40.83 o 
   9   1   7        1.42        6.82      4.76 o 
  11   1   7      321.79      325.65     18.22 o 
  13   1   7        0.01      -12.15     12.15 o 
  15   1   7        0.00       -8.10     15.04 o 
 -18   2   7       67.20       51.45     16.30 o 
 -16   2   7        0.07       11.69     11.84 o 
 -14   2   7      136.46      116.00     17.70 o 
 -12   2   7      183.23      247.76     20.26 o 
 -10   2   7     2810.97     2761.43     64.70 o 
  -8   2   7      770.27      870.18     26.79 o 
  -6   2   7      356.22      460.09     13.47 o 
  -4   2   7     2146.15     2523.32     45.59 o 
  -2   2   7      503.41      527.18     25.56 o 
   0   2   7    11692.99    11351.09    144.04 o 
   2   2   7       92.05       89.01      9.42 o 
   4   2   7      278.81      309.12     10.62 o 
   6   2   7      187.73      222.62     20.37 o 
   8   2   7      389.00      402.39     16.25 o 
  10   2   7      539.06      541.37     26.23 o 
  12   2   7       12.35       28.05     11.86 o 
  14   2   7        4.28        0.46     12.44 o 
  16   2   7       49.99       57.84     23.14 o 
 -17   3   7       60.39      118.57     29.50 o 
 -15   3   7       57.41       62.40     15.12 o 
 -13   3   7       45.29       35.10     10.48 o 
 -11   3   7       22.62        3.52      6.75 o 
  -9   3   7       12.66        6.39      6.95 o 
  -7   3   7      837.27      778.37     24.72 o 
  -5   3   7      399.96      378.31     17.05 o 
  -3   3   7      310.51      291.27     11.54 o 
  -1   3   7     2696.24     2822.88     53.60 o 
   1   3   7     2410.65     2734.84     37.18 o 
   3   3   7     1614.62     1601.76     26.57 o 
   5   3   7      313.73      300.02     15.04 o 
   7   3   7     1258.85     1215.59     49.39 o 
   9   3   7       89.09      108.27     16.68 o 
  11   3   7       59.33       58.02     14.45 o 
  13   3   7       49.84       63.10     23.42 o 
  15   3   7       25.08       -0.19     15.62 o 
 -16   4   7      126.95      163.72     25.78 o 
 -14   4   7        0.33       -5.41     10.91 o 
 -12   4   7      161.02      146.97     21.98 o 
 -10   4   7      196.71      217.79     25.84 o 
  -8   4   7        1.69        0.48      5.62 o 
  -6   4   7      192.64      223.66     33.84 o 
  -4   4   7      638.56      608.73     20.62 o 
  -2   4   7     5943.86     5984.26     83.33 o 
   0   4   7      480.17      624.18     13.02 o 
   2   4   7       27.20       22.49      4.62 o 
   4   4   7      975.85     1001.81     21.47 o 
   6   4   7       97.72       77.26      8.86 o 
   8   4   7      905.71     1001.75     53.79 o 
  10   4   7       95.97       93.05     16.79 o 
  12   4   7      286.56      275.60     29.14 o 
  14   4   7        1.45        1.11     12.36 o 
 -15   5   7       29.38       15.08     14.10 o 
 -13   5   7       72.92      109.37     20.14 o 
 -11   5   7        3.99       -7.76      7.76 o 
  -9   5   7        7.28       -4.41      7.96 o 
  -7   5   7       46.16       48.70     10.04 o 
  -5   5   7      495.17      568.22     39.32 o 
  -3   5   7      394.09      477.00     20.14 o 
  -1   5   7     2839.81     3046.09     53.05 o 
   1   5   7       17.86       13.08      4.68 o 
   3   5   7        0.06        0.38      3.95 o 
   5   5   7      837.27      821.60     33.89 o 
   7   5   7      985.80     1004.03     33.56 o 
   9   5   7        5.70        4.97      8.56 o 
  11   5   7        0.46       13.04     11.34 o 
  13   5   7       80.73      101.61     20.70 o 
 -14   6   7       25.67       32.49     21.11 o 
 -12   6   7       91.10       97.37     15.77 o 
 -10   6   7      183.25      152.89     17.25 o 
  -8   6   7        0.34       -3.05      6.60 o 
  -6   6   7      454.62      432.93     24.53 o 
  -4   6   7        4.22        3.77      7.88 o 
  -2   6   7       32.39       21.58      9.86 o 
   0   6   7       25.37       37.38      6.40 o 
   2   6   7      310.35      344.75     16.11 o 
   4   6   7     2331.39     2279.03     46.20 o 
   6   6   7       24.18       53.17     15.69 o 
   8   6   7      424.65      428.13     34.15 o 
  10   6   7      105.12       95.12     18.22 o 
  12   6   7       33.70       62.32     41.93 o 
 -13   7   7       22.70       29.96     26.61 o 
 -11   7   7       37.61       47.03     12.49 o 
  -9   7   7       21.96       26.97     10.26 o 
  -7   7   7       13.06        3.70      9.62 o 
  -5   7   7       90.09       98.77     27.18 o 
  -3   7   7       73.81       70.51     15.14 o 
  -1   7   7       33.91       32.85      9.43 o 
   1   7   7      165.50      158.93     12.13 o 
   3   7   7      220.92      253.50     20.41 o 
   5   7   7        2.32       10.95      7.54 o 
   7   7   7        1.25       -0.53      7.24 o 
   9   7   7      282.84      243.42     77.79 o 
  11   7   7       59.20       30.08     19.66 o 
 -10   8   7      127.80      116.25     30.65 o 
  -8   8   7       84.14       76.49     20.10 o 
  -6   8   7       35.18       40.89     15.12 o 
  -4   8   7        2.48        2.07      9.83 o 
  -2   8   7      166.62      171.76     18.75 o 
   0   8   7        7.62       -0.07      9.53 o 
   2   8   7      238.54      242.16     21.70 o 
   4   8   7       78.79       78.68     13.57 o 
   6   8   7       27.91       25.31     11.05 o 
   8   8   7       41.09       66.97     17.20 o 
  10   8   7      183.51      154.43     31.81 o 
  -9   9   7        0.62       -3.47     16.77 o 
  -7   9   7       21.30       26.72     16.77 o 
  -5   9   7       24.56       35.72     15.48 o 
  -3   9   7       79.34       34.15     38.17 o 
  -1   9   7       12.99       25.25     13.59 o 
   1   9   7        2.41       18.79     12.25 o 
   3   9   7        2.45       -3.47     14.46 o 
   5   9   7        7.75       -7.83     11.65 o 
   7   9   7        0.54        4.36     11.36 o 
  -4  10   7        0.69        1.74     17.35 o 
  -2  10   7        5.65       -1.74     15.04 o 
   0  10   7        1.90        1.38     12.35 o 
   2  10   7       65.30       82.13     29.50 o 
 -18   0   8       29.27       51.48     23.71 o 
 -16   0   8       18.41       69.41     23.14 o 
 -14   0   8       15.63       17.35     15.04 o 
 -12   0   8        6.83       13.88     12.72 o 
 -10   0   8      219.31      261.16     31.81 o 
  -8   0   8       98.57       54.44      9.60 o 
  -6   0   8       71.01       90.78     10.83 o 
  -4   0   8    51819.55    43598.23   1072.32 o 
  -2   0   8     1676.84     1857.75     65.94 o 
   0   0   8      307.92      323.31     23.14 o 
   2   0   8     3407.18     3703.09     75.84 o 
   4   0   8      688.07      732.51     25.57 o 
   6   0   8       68.72       41.82      8.45 o 
   8   0   8     1143.52     1190.40     39.73 o 
  10   0   8      138.50      153.46     54.95 o 
  12   0   8       30.55       10.98      9.30 o 
  14   0   8        0.14       -1.74     12.72 o 
 -17   1   8        3.10      -10.10     10.54 o 
 -15   1   8        6.33       19.65     14.75 o 
 -13   1   8     2741.78     2422.97     69.31 o 
 -11   1   8      207.39      243.57     18.02 o 
  -9   1   8      620.19      577.86     21.99 o 
  -7   1   8       24.02       23.04      5.15 o 
  -5   1   8     1041.05     1216.70     36.21 o 
  -3   1   8      197.20      229.34     10.06 o 
  -1   1   8     2891.54     2643.69     61.09 o 
   1   1   8      571.36      514.45     13.54 o 
   3   1   8     2953.53     3058.85     40.84 o 
   5   1   8     4497.29     4596.03     67.00 o 
   7   1   8      305.51      350.63     17.66 o 
   9   1   8      421.64      377.75     18.09 o 
  11   1   8       14.37       14.78      6.55 o 
  13   1   8       16.12        5.73     10.06 o 
  15   1   8        0.31        9.25     15.04 o 
 -18   2   8        4.03      -12.72     13.88 o 
 -16   2   8       84.55      103.16     23.71 o 
 -14   2   8      143.15      193.83     31.81 o 
 -12   2   8      345.99      304.68     27.57 o 
 -10   2   8     2324.43     2517.85     54.92 o 
  -8   2   8        4.38       16.53      6.78 o 
  -6   2   8       57.28       72.37      7.53 o 
  -4   2   8      439.43      435.38     20.96 o 
  -2   2   8       12.39       15.04      4.13 o 
   0   2   8      371.03      302.83     18.95 o 
   2   2   8     6263.40     6406.18     87.84 o 
   4   2   8      704.10      756.44     21.70 o 
   6   2   8      393.41      409.05     17.28 o 
   8   2   8        2.06        4.12      4.75 o 
  10   2   8        0.80       -1.77      7.08 o 
  12   2   8       78.62       80.31     32.39 o 
  14   2   8        8.57        6.42     12.30 o 
  16   2   8        4.07        2.31     15.62 o 
 -17   3   8        8.76       12.15     16.77 o 
 -15   3   8       26.36       14.87     16.77 o 
 -13   3   8       26.15       21.13      9.61 o 
 -11   3   8     1990.65     1991.67     58.14 o 
  -9   3   8      663.45      732.52     26.44 o 
  -7   3   8      106.95      142.01     15.33 o 
  -5   3   8     6966.00     7054.47    138.59 o 
  -3   3   8        8.69       29.27      5.39 o 
  -1   3   8     3852.15     4120.99     60.04 o 
   1   3   8     1511.75     1635.19     31.43 o 
   3   3   8      125.55      135.69      7.87 o 
   5   3   8     1038.39     1117.16     26.73 o 
   7   3   8     1425.45     1514.61     51.71 o 
   9   3   8       54.08       46.11     16.48 o 
  11   3   8        7.84       17.71     10.38 o 
  13   3   8      132.62      140.12     21.90 o 
  15   3   8        2.18       19.03     14.77 o 
 -16   4   8      107.34      111.05     28.34 o 
 -14   4   8        3.01        9.96     12.19 o 
 -12   4   8        6.42       -2.11      7.14 o 
 -10   4   8       44.04       52.36     10.54 o 
  -8   4   8        5.44        6.07     11.79 o 
  -6   4   8       27.24       18.09      8.85 o 
  -4   4   8      579.33      573.73     19.04 o 
  -2   4   8      322.19      306.43     17.61 o 
   0   4   8      226.45      300.32     25.75 o 
   2   4   8     2053.44     2051.61     37.80 o 
   4   4   8      385.05      436.57     18.18 o 
   6   4   8     3425.08     3394.68     69.71 o 
   8   4   8      659.52      627.68     45.69 o 
  10   4   8        0.01       -6.94      7.27 o 
  12   4   8      155.69      165.15     23.34 o 
  14   4   8      116.84      115.15     27.18 o 
 -15   5   8       13.59       26.79     23.42 o 
 -13   5   8      196.78      209.81     26.08 o 
 -11   5   8       19.69        9.96     12.19 o 
  -9   5   8       15.06       13.41     10.56 o 
  -7   5   8      237.95      250.42     19.13 o 
  -5   5   8      261.09      277.98     18.52 o 
  -3   5   8      172.46      175.87     13.44 o 
  -1   5   8     2725.06     2858.35     59.90 o 
   1   5   8     3095.18     3097.25     47.39 o 
   3   5   8      163.81      181.34     13.07 o 
   5   5   8     4097.07     4076.73     81.98 o 
   7   5   8      811.25      790.10     30.01 o 
   9   5   8       92.64       93.48     27.18 o 
  11   5   8       11.48       14.55     12.02 o 
  13   5   8       76.96      113.31     22.03 o 
 -14   6   8      135.40      116.28     20.70 o 
 -12   6   8       12.01        7.01      9.31 o 
 -10   6   8       29.92       33.91     10.29 o 
  -8   6   8        4.60        2.75      7.70 o 
  -6   6   8        2.86        4.12      7.15 o 
  -4   6   8       23.85       14.59     10.12 o 
  -2   6   8       22.32       28.46     10.56 o 
   0   6   8       64.32       67.36      8.41 o 
   2   6   8       66.36       83.11      8.78 o 
   4   6   8     1566.81     1515.20     36.50 o 
   6   6   8     1345.23     1169.11     37.46 o 
   8   6   8     1063.31     1033.73     46.69 o 
  10   6   8       97.71       73.99     17.01 o 
  12   6   8      179.51      147.49     31.23 o 
 -13   7   8        0.23       -3.18     11.04 o 
 -11   7   8        2.73       -6.44     15.52 o 
  -9   7   8       61.65       13.86     21.11 o 
  -7   7   8       10.54       10.04     12.35 o 
  -5   7   8      127.67      107.14     26.61 o 
  -3   7   8      141.12      113.36     19.66 o 
  -1   7   8       12.60        7.11      6.75 o 
   1   7   8       22.80       20.91      7.99 o 
   3   7   8      234.81      271.87     20.66 o 
   5   7   8       57.89       63.13     13.07 o 
   7   7   8      657.88      656.90     34.57 o 
   9   7   8      712.92      677.67     46.27 o 
  11   7   8       93.60      178.14     34.12 o 
 -10   8   8      383.77      319.27     46.27 o 
  -8   8   8        0.11       -0.98     12.26 o 
  -6   8   8        0.05       -4.52     11.26 o 
  -4   8   8       98.89       62.66     17.77 o 
  -2   8   8       55.28       58.34     24.87 o 
   0   8   8      286.43      227.39     21.03 o 
   2   8   8      705.24      689.43     35.45 o 
   4   8   8       40.00       35.13     10.52 o 
   6   8   8       16.41       23.71     10.12 o 
   8   8   8      241.40      234.40     27.74 o 
  10   8   8        6.42       13.88     15.62 o 
  -9   9   8       15.84       17.35     19.66 o 
  -7   9   8        2.85      -11.57     15.62 o 
  -5   9   8        5.88       21.08     13.33 o 
  -3   9   8       11.00       -4.84     11.02 o 
  -1   9   8       40.41       51.55     16.97 o 
   1   9   8      166.54      178.14     35.86 o 
   3   9   8       15.03       35.28     19.09 o 
   5   9   8       34.95       34.23     15.69 o 
   7   9   8        2.12       -4.35     11.02 o 
  -4  10   8      113.90      138.81     35.28 o 
  -2  10   8        0.43       10.41     20.24 o 
   0  10   8        4.18       15.62     20.24 o 
   2  10   8       12.14        8.10     18.51 o 
 -17   1   9        0.02       -4.87     17.06 o 
 -15   1   9        3.67        6.96      9.71 o 
 -13   1   9      304.13      276.06     29.79 o 
 -11   1   9      801.29      813.42     28.92 o 
  -9   1   9      323.79      362.89     20.40 o 
  -7   1   9     1090.04     1266.85     26.97 o 
  -5   1   9     8564.74     9095.57    138.62 o 
  -3   1   9       97.49      146.68     11.51 o 
  -1   1   9     3043.48     2771.56     65.40 o 
   1   1   9     4659.26     4521.64     64.39 o 
   3   1   9     4681.34     4996.10     62.17 o 
   5   1   9      971.70      998.35     23.22 o 
   7   1   9      166.82      179.45     11.99 o 
   9   1   9      754.94      814.69     23.79 o 
  11   1   9        0.00        6.98      6.07 o 
  13   1   9       49.88       86.52     17.36 o 
  15   1   9       52.14       58.99     21.98 o 
 -16   2   9       10.56        5.57     11.26 o 
 -14   2   9      189.11      238.77     25.09 o 
 -12   2   9       47.14       69.34     11.53 o 
 -10   2   9     2151.59     2161.58     50.09 o 
  -8   2   9      219.11      221.34     16.01 o 
  -6   2   9      214.76      210.99     21.84 o 
  -4   2   9      840.60      864.01     23.03 o 
  -2   2   9     4437.46     5022.77     81.89 o 
   0   2   9     3438.79     3723.12     66.56 o 
   2   2   9     3585.93     3780.65     65.10 o 
   4   2   9       84.06       96.25      6.70 o 
   6   2   9      390.55      428.60     18.70 o 
   8   2   9     1746.48     1811.14     46.16 o 
  10   2   9      594.85      699.05     52.54 o 
  12   2   9       19.53       17.18     11.20 o 
  14   2   9        4.11        6.46     11.39 o 
  16   2   9       21.72       15.62     18.51 o 
 -17   3   9      143.37      132.45     31.23 o 
 -15   3   9       22.27       28.29     12.88 o 
 -13   3   9      219.76      236.37     20.48 o 
 -11   3   9     2813.21     2777.20     79.11 o 
  -9   3   9        0.08       -3.73      6.07 o 
  -7   3   9      885.51      959.25     43.38 o 
  -5   3   9      616.27      644.10     20.12 o 
  -3   3   9       32.18       14.13      4.87 o 
  -1   3   9      908.29      958.10     21.34 o 
   1   3   9      490.17      411.23     14.83 o 
   3   3   9      202.58      203.57     12.30 o 
   5   3   9     3874.27     3756.39     61.35 o 
   7   3   9       68.06       54.82      9.86 o 
   9   3   9     1374.92     1340.12     40.31 o 
  11   3   9       17.78       21.13     16.19 o 
  13   3   9        0.60       -4.91     10.15 o 
  15   3   9       67.71       68.25     23.71 o 
 -16   4   9       82.43       57.26     23.71 o 
 -14   4   9        5.02        8.48     11.95 o 
 -12   4   9        7.03        6.56      8.13 o 
 -10   4   9       33.31       41.12      9.63 o 
  -8   4   9     1872.17     1954.31     70.63 o 
  -6   4   9      157.11      168.88     17.92 o 
  -4   4   9      168.40      177.70     13.92 o 
  -2   4   9       66.00       67.88      7.16 o 
   0   4   9      431.13      484.02     17.15 o 
   2   4   9     4763.15     4871.92     65.67 o 
   4   4   9     1172.51     1195.31     29.30 o 
   6   4   9     1336.69     1374.23     33.28 o 
   8   4   9     1336.05     1352.49     50.63 o 
  10   4   9       54.92       60.08     20.24 o 
  12   4   9       73.79       83.14     24.58 o 
  14   4   9        7.17      -13.30     13.88 o 
 -15   5   9      106.16      105.98     21.65 o 
 -13   5   9        8.89       -2.78     14.17 o 
 -11   5   9      148.47      142.24     26.03 o 
  -9   5   9     1227.12     1292.56     68.74 o 
  -7   5   9      256.73      303.95     21.21 o 
  -5   5   9      344.49      390.54     22.10 o 
  -3   5   9        3.53        3.82      7.70 o 
  -1   5   9     1224.96     1251.03     35.53 o 
   1   5   9       48.75       41.18      6.29 o 
   3   5   9       15.63       11.32      5.89 o 
   5   5   9     2402.50     2598.07     50.81 o 
   7   5   9      176.42      173.90     16.74 o 
   9   5   9      403.34      459.50     35.85 o 
  11   5   9       25.20       38.88     13.66 o 
  13   5   9      129.59      107.00     27.18 o 
 -14   6   9      155.72      127.47     21.39 o 
 -12   6   9        0.55       -0.58      8.85 o 
 -10   6   9        8.06        9.60      8.83 o 
  -8   6   9       64.91       39.50     10.63 o 
  -6   6   9      131.52      150.93     28.92 o 
  -4   6   9      408.56      451.69     33.47 o 
  -2   6   9      142.30      129.95     17.70 o 
   0   6   9       59.21       48.96     10.35 o 
   2   6   9        0.12        0.00      5.29 o 
   4   6   9      381.69      390.23     22.29 o 
   6   6   9       73.99       49.95     10.72 o 
   8   6   9      708.44      776.32     42.24 o 
  10   6   9        8.81       15.06     12.08 o 
  12   6   9      334.68      325.63     45.11 o 
 -13   7   9        0.95        8.51     11.20 o 
 -11   7   9      118.71      102.16     21.63 o 
  -9   7   9        7.24       10.46     13.04 o 
  -7   7   9        6.58       -2.79     10.42 o 
  -5   7   9       48.89       67.60     15.97 o 
  -3   7   9      193.16      265.25     30.08 o 
  -1   7   9      296.00      250.23     26.02 o 
   1   7   9       13.60       15.21      7.12 o 
   3   7   9      565.11      533.93     35.42 o 
   5   7   9      147.16      182.07     18.38 o 
   7   7   9       69.10       58.53     12.72 o 
   9   7   9        2.46        4.66     12.09 o 
  11   7   9       47.13       74.03     24.29 o 
 -10   8   9      170.79      141.12     33.55 o 
  -8   8   9       18.20       10.45     14.00 o 
  -6   8   9        1.61        0.39      9.52 o 
  -4   8   9       38.99       29.69     14.48 o 
  -2   8   9       30.85       23.29     13.37 o 
   0   8   9       15.84       15.48      9.89 o 
   2   8   9        1.93        5.80      9.84 o 
   4   8   9        2.45        9.99      9.05 o 
   6   8   9        0.14        1.54      9.24 o 
   8   8   9        5.06       -6.91     16.19 o 
  -7   9   9       60.94       42.22     24.29 o 
  -5   9   9        2.73       14.20     14.04 o 
  -3   9   9       33.46       47.49     17.23 o 
  -1   9   9       54.10       79.71     32.97 o 
   1   9   9       14.09       -1.74     16.19 o 
   3   9   9        1.05       13.30     18.51 o 
   5   9   9      170.14      154.64     25.76 o 
   7   9   9        5.58       20.11     14.30 o 
  -2  10   9        7.07        9.25     16.77 o 
   0  10   9        5.96        1.74     19.09 o 
 -18   0  10        2.67       27.76     22.56 o 
 -16   0  10        6.14       10.41     16.19 o 
 -14   0  10       68.27       82.71     21.98 o 
 -12   0  10      168.85      178.72     28.34 o 
 -10   0  10      777.22      758.27     32.51 o 
  -8   0  10      297.94      310.25     31.23 o 
  -6   0  10      720.59      876.36     30.86 o 
  -4   0  10      446.62      578.38     34.12 o 
  -2   0  10     5856.45     5750.83    167.73 o 
   2   0  10        0.45       17.42      3.50 o 
   4   0  10    17795.83    17077.85    301.52 o 
   6   0  10        7.26       -4.81      4.81 o 
   8   0  10      252.16      244.08     21.12 o 
  10   0  10      143.37      203.23     24.58 o 
  12   0  10      101.01      126.91     18.86 o 
  14   0  10        1.87        1.74     16.19 o 
 -17   1  10       31.54       56.75     16.22 o 
 -15   1  10       91.06       89.81     17.79 o 
 -13   1  10      461.88      427.21     31.46 o 
 -11   1  10      228.96      198.68     17.17 o 
  -9   1  10      212.04      242.32     17.47 o 
  -7   1  10      851.91      968.69     23.65 o 
  -5   1  10     3099.27     3878.76     68.43 o 
  -3   1  10       29.77       37.97      7.78 o 
  -1   1  10     1215.41     1157.23     37.00 o 
   1   1  10      182.74      135.45      8.66 o 
   3   1  10      384.15      448.06     12.50 o 
   5   1  10     1298.71     1492.95     30.84 o 
   7   1  10      344.61      326.52     24.96 o 
   9   1  10       23.66       48.65      7.83 o 
  11   1  10      705.10      679.66     38.84 o 
  13   1  10       22.39       21.72     12.30 o 
  15   1  10        8.25       -9.83     16.19 o 
 -16   2  10        4.06       11.61     12.43 o 
 -14   2  10       22.69       38.09     12.49 o 
 -12   2  10      134.65      135.95     15.77 o 
 -10   2  10        0.15       -5.33      9.10 o 
  -8   2  10       41.74       32.62      9.49 o 
  -6   2  10        4.13        5.00      4.93 o 
  -4   2  10      201.36      225.43     13.55 o 
  -2   2  10     2019.21     2156.89     56.57 o 
   0   2  10     4121.70     4403.60     77.40 o 
   2   2  10     2906.38     3108.30     50.35 o 
   4   2  10       82.64       86.99      6.76 o 
   6   2  10      768.64      774.21     21.08 o 
   8   2  10      486.45      551.46     26.09 o 
  10   2  10      750.58      771.73     32.00 o 
  12   2  10        2.26        0.55      8.99 o 
  14   2  10        3.54      -10.33     10.33 o 
 -17   3  10      164.36      231.35     41.06 o 
 -15   3  10      294.80      329.42     30.13 o 
 -13   3  10      242.81      270.63     22.07 o 
 -11   3  10      142.59      157.11     16.20 o 
  -9   3  10     1928.75     1981.18     48.16 o 
  -7   3  10        0.04       -5.67      5.67 o 
  -5   3  10     3209.39     3360.61     61.96 o 
  -3   3  10      363.61      334.99     15.98 o 
  -1   3  10      418.64      395.75     16.86 o 
   1   3  10      274.08      343.86     15.61 o 
   3   3  10     1397.73     1384.78     30.35 o 
   5   3  10      637.29      581.28     19.73 o 
   7   3  10      308.47      345.29     22.19 o 
   9   3  10     2195.34     2282.57     66.83 o 
  11   3  10       31.83       26.42     19.38 o 
  13   3  10       15.62       22.03     14.24 o 
  15   3  10      105.12       78.66     26.03 o 
 -16   4  10        3.10      -10.41     10.41 o 
 -14   4  10      280.69      304.40    109.89 o 
 -12   4  10       55.17       59.04     12.50 o 
 -10   4  10        0.52       10.38      7.57 o 
  -8   4  10     8287.97     8082.76    132.46 o 
  -6   4  10      223.84      208.97     31.52 o 
  -4   4  10       16.68       23.45      7.83 o 
  -2   4  10      305.49      295.21     14.61 o 
   0   4  10      544.42      668.59     24.41 o 
   2   4  10      103.67      120.84     10.41 o 
   4   4  10      256.81      237.70     14.89 o 
   6   4  10     1816.78     1731.71     38.62 o 
   8   4  10     2108.30     2338.04    117.70 o 
  10   4  10       16.76       13.28     20.82 o 
  12   4  10       12.64       12.69     28.34 o 
  14   4  10      171.01      148.64     32.97 o 
 -15   5  10      135.40      155.69     42.80 o 
 -13   5  10        0.00       -2.46     11.77 o 
 -11   5  10      714.44      698.84     44.61 o 
  -9   5  10      789.92      816.48     31.04 o 
  -7   5  10       52.44       48.91     10.51 o 
  -5   5  10      217.13      325.20     20.47 o 
  -3   5  10       90.33       51.48     15.62 o 
  -1   5  10       77.46       67.35     10.85 o 
   1   5  10        7.19       -1.51      4.60 o 
   3   5  10        3.27       -2.58      5.30 o 
   5   5  10      146.07      110.14     13.27 o 
   7   5  10       98.25      125.57     22.92 o 
   9   5  10      322.03      293.74     29.14 o 
  11   5  10       14.81       35.53     13.91 o 
  13   5  10       37.61       50.90     21.98 o 
 -14   6  10       57.16       70.19     17.46 o 
 -12   6  10       67.63       80.32     15.58 o 
 -10   6  10      381.71      446.75     29.69 o 
  -8   6  10     1379.54     1412.17     43.60 o 
  -6   6  10      765.67      770.81     53.79 o 
  -4   6  10      401.96      361.86     30.42 o 
  -2   6  10       57.96       91.45     16.53 o 
   0   6  10       27.86       28.81      8.41 o 
   2   6  10       40.43       39.00      7.93 o 
   4   6  10       87.64       77.51     10.46 o 
   6   6  10        7.87       14.15      8.66 o 
   8   6  10      122.89      143.77     17.33 o 
  10   6  10        4.58        1.34     10.38 o 
  12   6  10       19.70       42.80     20.82 o 
 -13   7  10       20.01        5.26     17.35 o 
 -11   7  10      603.56      648.22     49.99 o 
  -9   7  10       33.47       52.33     16.26 o 
  -7   7  10       51.23       92.52     19.43 o 
  -5   7  10      190.09      167.94     23.68 o 
  -3   7  10       97.77       80.96     30.08 o 
  -1   7  10       16.29       37.81     12.36 o 
   1   7  10        4.44        4.61      6.72 o 
   3   7  10      228.75      254.62     18.17 o 
   5   7  10      223.27      206.97     19.38 o 
   7   7  10      200.70      174.90     27.21 o 
   9   7  10        0.00       12.82     11.46 o 
  11   7  10      355.75      327.94     46.27 o 
 -10   8  10      112.02       77.50     27.76 o 
  -8   8  10        1.95        4.12     13.06 o 
  -6   8  10       36.21       33.96     14.48 o 
  -4   8  10      113.43       84.35     19.27 o 
  -2   8  10       96.49       87.60     19.04 o 
   0   8  10        1.28       -9.09      9.09 o 
   2   8  10        0.24        4.48      8.75 o 
   4   8  10       12.52       10.46      9.58 o 
   6   8  10       95.78      106.07     16.38 o 
   8   8  10        2.04        3.93     23.71 o 
  -7   9  10       19.82       10.41     18.51 o 
  -5   9  10       57.98       48.55     17.29 o 
  -3   9  10       53.65       32.24     16.12 o 
  -1   9  10       89.32       86.87     20.29 o 
   1   9  10       56.61       34.12     21.40 o 
   3   9  10       10.47       -6.36     15.62 o 
   5   9  10        3.21       14.59     11.55 o 
 -17   1  11       16.08        9.35     13.07 o 
 -15   1  11        0.38        0.63      8.96 o 
 -13   1  11        1.57        6.10      9.55 o 
 -11   1  11      116.50      106.24     29.40 o 
  -9   1  11     1620.69     1679.37     95.64 o 
  -7   1  11     1193.60     1295.39     28.78 o 
  -5   1  11        7.08       19.20      6.01 o 
  -3   1  11      866.98      918.03     32.77 o 
  -1   1  11      455.70      420.74     22.56 o 
   1   1  11      671.80      770.64     22.38 o 
   3   1  11     1560.18     1786.74     29.13 o 
   5   1  11      262.17      251.38     13.97 o 
   7   1  11      352.07      363.09     17.79 o 
   9   1  11      808.29      838.36     37.07 o 
  11   1  11      249.59      255.82     21.45 o 
  13   1  11        6.05       12.17     13.88 o 
  15   1  11        0.77       15.62     16.77 o 
 -16   2  11       82.88      108.16     27.76 o 
 -14   2  11        5.78       -0.67      8.79 o 
 -12   2  11      156.56      157.46     16.73 o 
 -10   2  11      209.46      155.87     25.42 o 
  -8   2  11        3.89       -1.86      5.39 o 
  -6   2  11     2183.16     2276.95     47.31 o 
  -4   2  11        2.73        2.46      4.44 o 
  -2   2  11     4894.45     5372.54    115.44 o 
   0   2  11      502.89      425.57     24.02 o 
   2   2  11       22.99       56.29      6.80 o 
   4   2  11     1397.04     1364.70     32.90 o 
   6   2  11      580.24      613.70     24.46 o 
   8   2  11       62.94      107.12     24.57 o 
  10   2  11     1069.10     1153.42     40.05 o 
  12   2  11       84.90       91.03     18.19 o 
  14   2  11       14.30        8.42     13.16 o 
 -17   3  11      111.40       58.53     19.66 o 
 -15   3  11        3.91       15.93     11.65 o 
 -13   3  11       60.66       68.06     13.22 o 
 -11   3  11      279.92      303.62     50.57 o 
  -9   3  11      573.72      553.25     27.99 o 
  -7   3  11     2678.66     2782.72    150.96 o 
  -5   3  11     1036.98     1034.17     28.43 o 
  -3   3  11      696.27      704.85     22.48 o 
  -1   3  11        9.27       25.92      5.17 o 
   1   3  11     2409.08     2620.43     46.66 o 
   3   3  11      360.33      370.07     17.39 o 
   5   3  11       71.08       91.58      9.63 o 
   7   3  11     2458.23     2317.29     56.91 o 
   9   3  11      391.54      373.52     46.32 o 
  11   3  11        8.25       12.84     13.88 o 
  13   3  11        0.14        1.95     12.25 o 
 -16   4  11        0.03       -4.05     16.77 o 
 -14   4  11      288.59      278.46     23.61 o 
 -12   4  11        4.07        5.21      8.06 o 
 -10   4  11       66.67       53.85     11.29 o 
  -8   4  11     1699.67     1666.92     67.09 o 
  -6   4  11       20.17        7.25      8.10 o 
  -4   4  11       19.03       20.21      7.21 o 
  -2   4  11      583.30      564.27     18.18 o 
   0   4  11      502.02      577.75     23.99 o 
   2   4  11       92.49       86.58      9.54 o 
   4   4  11        2.06        5.36      5.26 o 
   6   4  11      854.07      960.31     27.76 o 
   8   4  11      570.05      480.06     67.67 o 
  10   4  11       36.40       42.21     14.04 o 
  12   4  11       11.30        9.84     25.74 o 
  14   4  11       73.69      104.69     30.65 o 
 -15   5  11        6.03      -14.46     14.46 o 
 -13   5  11       22.21        8.81     13.16 o 
 -11   5  11        4.77       22.31     13.14 o 
  -9   5  11        0.57        3.74      7.67 o 
  -7   5  11       28.90       27.87      9.19 o 
  -5   5  11      402.91      404.65     33.18 o 
  -3   5  11      701.97      669.40     35.29 o 
  -1   5  11      153.84      148.68     14.78 o 
   1   5  11       22.88       30.49      7.01 o 
   3   5  11      537.34      544.68     23.05 o 
   5   5  11       74.95       58.47      9.62 o 
   7   5  11        5.08        5.46      7.16 o 
   9   5  11       50.52       40.80     13.30 o 
  11   5  11        8.50        9.89     12.23 o 
  13   5  11       28.57       33.55     20.24 o 
 -14   6  11       56.44       61.79     16.68 o 
 -12   6  11       50.20       55.16     16.68 o 
 -10   6  11        0.33        3.30      8.72 o 
  -8   6  11     2192.90     2150.12     56.27 o 
  -6   6  11     1698.06     1712.33     63.33 o 
  -4   6  11        2.10       -4.02      7.74 o 
  -2   6  11      122.87       81.90     15.51 o 
   0   6  11       69.57       96.04     13.55 o 
   2   6  11       70.86       71.44     10.20 o 
   4   6  11       85.92       89.19     15.44 o 
   6   6  11      207.29      270.79     22.12 o 
   8   6  11        8.09       15.16      9.06 o 
  10   6  11        3.22       -4.69      9.89 o 
  12   6  11       17.17       -2.31     15.04 o 
 -11   7  11       48.98       35.86     21.40 o 
  -9   7  11       60.62       51.89     16.94 o 
  -7   7  11       58.01       37.46     15.62 o 
  -5   7  11       69.31       53.46     16.22 o 
  -3   7  11       43.44       42.19     29.21 o 
  -1   7  11        0.09       -0.93      8.40 o 
   1   7  11       61.92       89.83     14.29 o 
   3   7  11       25.39       26.14      8.67 o 
   5   7  11        0.36        3.78      7.99 o 
   7   7  11       18.68        3.86      9.07 o 
   9   7  11       34.90       49.74     19.66 o 
 -10   8  11      127.68       81.55     28.92 o 
  -8   8  11       64.43       76.56     19.95 o 
  -6   8  11       17.00        5.21     13.58 o 
  -4   8  11      238.51      229.90     28.88 o 
  -2   8  11       37.97       36.84     17.06 o 
   0   8  11        8.50      -10.69     10.69 o 
   2   8  11       31.91       57.53     15.48 o 
   4   8  11        9.87       -4.21      7.95 o 
   6   8  11        3.91        0.96      8.30 o 
   8   8  11       52.17       62.37     18.22 o 
  -7   9  11        4.56       17.93     21.40 o 
  -5   9  11      223.70      224.41     41.64 o 
  -3   9  11        0.97        2.64     12.49 o 
  -1   9  11        2.25       -8.06     13.30 o 
   1   9  11       67.61       80.39     27.76 o 
   3   9  11       26.61       18.51     19.66 o 
   5   9  11       23.96       18.67     11.15 o 
 -16   0  12        0.10        1.16     14.46 o 
 -14   0  12       60.14       19.09     15.62 o 
 -12   0  12      359.56      374.79     42.22 o 
 -10   0  12        9.63       32.97     14.46 o 
  -8   0  12       54.70       20.55      8.56 o 
  -6   0  12     5801.94     5879.25    120.48 o 
  -4   0  12     3152.93     2806.30     99.48 o 
  -2   0  12       57.45       37.02     12.72 o 
   0   0  12    11154.69    11107.20    305.96 o 
   2   0  12     3153.10     3135.97    113.94 o 
   4   0  12     2709.66     3081.90    132.45 o 
   6   0  12      363.63      391.39     50.61 o 
   8   0  12       23.18        3.82      7.70 o 
  10   0  12      117.70      138.75     18.03 o 
  12   0  12     1184.79     1190.55     81.84 o 
 -17   1  12        0.44        4.89     11.81 o 
 -15   1  12      262.81      277.41     31.52 o 
 -13   1  12        3.16       -0.97      7.74 o 
 -11   1  12      109.14       81.40     12.71 o 
  -9   1  12      144.45      173.99     15.00 o 
  -7   1  12       11.06       11.65      7.18 o 
  -5   1  12      146.30      194.97     17.85 o 
  -3   1  12      192.26      208.62     14.73 o 
  -1   1  12      656.90      648.81     28.81 o 
   1   1  12       20.40        9.37      4.73 o 
   3   1  12     1599.71     1786.91     42.58 o 
   5   1  12      118.79      163.61     17.70 o 
   7   1  12       41.58       42.40      7.59 o 
   9   1  12      468.80      493.58     27.63 o 
  11   1  12      487.28      486.71     70.68 o 
  13   1  12      368.24      374.77     34.03 o 
  15   1  12       22.79       30.08     16.36 o 
 -16   2  12       35.01       27.03     21.11 o 
 -14   2  12      121.46      121.39     19.01 o 
 -12   2  12      525.14      503.00     31.40 o 
 -10   2  12        0.32       -5.49      5.49 o 
  -8   2  12      301.13      323.40     20.46 o 
  -6   2  12      288.01      362.78     19.32 o 
  -4   2  12       65.00       74.13      9.06 o 
  -2   2  12       29.41       56.34     11.02 o 
   0   2  12       87.68       78.03      9.33 o 
   2   2  12        6.72        2.91      3.91 o 
   4   2  12     1062.95     1086.84     32.93 o 
   6   2  12     2115.05     2101.48     51.32 o 
   8   2  12       28.27       30.85      9.50 o 
  10   2  12     1201.33     1085.91     38.61 o 
  12   2  12        0.34       -0.69      9.62 o 
  14   2  12       48.00       58.16     17.79 o 
 -15   3  12        0.75        0.70     10.01 o 
 -13   3  12        0.95        0.89      8.05 o 
 -11   3  12      427.88      424.21     26.50 o 
  -9   3  12        2.92        3.98      6.96 o 
  -7   3  12     1226.08     1219.49     63.91 o 
  -5   3  12      235.64      244.15     20.70 o 
  -3   3  12     3453.78     3546.86     66.24 o 
  -1   3  12      135.37      130.50      9.91 o 
   1   3  12      597.56      618.97     19.72 o 
   3   3  12      748.52      829.91     23.57 o 
   5   3  12       47.15       38.26     10.61 o 
   7   3  12     1597.39     1603.38     45.16 o 
   9   3  12        8.74       29.52     10.77 o 
  11   3  12       23.99       72.32     17.21 o 
  13   3  12       36.05       35.33     15.43 o 
 -16   4  12       29.49       57.26     26.03 o 
 -14   4  12       41.99       37.56     11.97 o 
 -12   4  12        5.93        9.13      8.85 o 
 -10   4  12       87.31       72.47     12.53 o 
  -8   4  12     1034.82     1158.64     45.71 o 
  -6   4  12     2101.89     2096.84     61.42 o 
  -4   4  12     2153.34     2153.94     54.54 o 
  -2   4  12       23.00       23.95      5.82 o 
   0   4  12       33.58       14.72      7.10 o 
   2   4  12      111.40      111.43     13.77 o 
   4   4  12      106.24      117.07     11.63 o 
   6   4  12      235.33      203.30     25.56 o 
   8   4  12      274.85      274.16     22.09 o 
  10   4  12       61.74      100.21     18.19 o 
  12   4  12        3.67       -3.27     11.78 o 
 -15   5  12      110.91      118.57     29.50 o 
 -13   5  12      317.99      345.68     34.32 o 
 -11   5  12      317.81      343.35     60.89 o 
  -9   5  12      596.01      561.84     41.22 o 
  -7   5  12       98.73       91.71     13.51 o 
  -5   5  12     1272.61     1293.44     79.24 o 
  -3   5  12      190.46      149.37     19.52 o 
  -1   5  12       60.32       64.57     10.86 o 
   1   5  12     2089.77     2081.90     44.10 o 
   3   5  12     1107.56     1051.62     40.32 o 
   5   5  12      229.89      269.23     17.95 o 
   7   5  12      226.96      219.78     24.73 o 
   9   5  12       28.61       43.77     26.61 o 
  11   5  12        8.93        7.87     11.39 o 
 -14   6  12        1.87        8.81     12.76 o 
 -12   6  12      245.09      278.30     52.92 o 
 -10   6  12       19.84       32.08     11.22 o 
  -8   6  12      336.84      350.71     35.28 o 
  -6   6  12     1250.55     1179.37     81.26 o 
  -4   6  12       82.75       64.63     15.13 o 
  -2   6  12      371.36      383.46     51.48 o 
   0   6  12       98.01       75.17     12.44 o 
   2   6  12       17.99       16.68      6.99 o 
   4   6  12      178.60      180.56     15.59 o 
   6   6  12        0.17        3.47     14.18 o 
   8   6  12       32.37       29.09     13.14 o 
  10   6  12        0.07       10.41     13.88 o 
 -11   7  12      183.82      160.79     35.28 o 
  -9   7  12       65.47       66.79     19.56 o 
  -7   7  12      136.57      165.74     49.74 o 
  -5   7  12      171.08      167.42     24.46 o 
  -3   7  12      950.55      817.90     44.87 o 
  -1   7  12       44.40       36.55     14.17 o 
   1   7  12        2.02       -0.85      8.85 o 
   3   7  12        0.54        7.49      7.18 o 
   5   7  12        0.05       -1.15      8.07 o 
   7   7  12       36.72       54.42     12.81 o 
   9   7  12       59.33       19.09     16.77 o 
 -10   8  12        0.44        5.78     17.35 o 
  -8   8  12       40.63       51.48     23.71 o 
  -6   8  12       49.06      108.74     32.39 o 
  -4   8  12       66.31       85.23     39.33 o 
  -2   8  12      563.01      501.78     40.57 o 
   0   8  12       58.71       55.87     23.42 o 
   2   8  12        2.19        4.05     15.04 o 
   4   8  12       52.58       42.65     11.82 o 
   6   8  12       10.66        2.54      9.81 o 
   8   8  12        1.85       -6.37     15.91 o 
  -7   9  12        9.19       -2.31     15.04 o 
  -5   9  12      178.13      192.60     37.02 o 
  -3   9  12      118.75      127.84     23.90 o 
  -1   9  12       27.44       27.52     17.23 o 
   1   9  12       28.98       12.15     18.51 o 
   3   9  12       37.44       58.99     25.45 o 
 -17   1  13        2.86        5.28     13.30 o 
 -15   1  13       48.33       34.91     13.89 o 
 -13   1  13       14.44       -3.36     17.93 o 
 -11   1  13      428.24      435.39     25.91 o 
  -9   1  13      567.67      537.54     27.05 o 
  -7   1  13      801.97      809.68     23.22 o 
  -5   1  13     1184.66     1163.49     31.89 o 
  -3   1  13      368.11      341.19     30.80 o 
  -1   1  13      515.31      488.05     27.59 o 
   1   1  13       13.00       15.08      5.18 o 
   3   1  13        4.61       -0.53      5.47 o 
   5   1  13     1149.30     1173.61     48.90 o 
   7   1  13      801.36      908.40     26.21 o 
   9   1  13     1593.59     1761.43     49.28 o 
  11   1  13      481.73      496.19     30.58 o 
  13   1  13       17.56       45.82     31.52 o 
 -16   2  13      102.57      106.41     19.62 o 
 -14   2  13       31.04       37.38     13.29 o 
 -12   2  13      885.15      824.39     32.36 o 
 -10   2  13      317.48      325.25     22.46 o 
  -8   2  13        5.69       14.20      6.75 o 
  -6   2  13       15.95        8.17      5.80 o 
  -4   2  13      822.72      823.13     26.19 o 
  -2   2  13       60.44       72.27     12.47 o 
   0   2  13      231.80      269.56     17.27 o 
   2   2  13      163.75      177.99     12.01 o 
   4   2  13      267.08      236.95     25.67 o 
   6   2  13     2526.43     2563.04     59.57 o 
   8   2  13      339.64      338.28     24.55 o 
  10   2  13      576.51      534.37     49.47 o 
  12   2  13       58.05       82.51     18.07 o 
  14   2  13       39.45       34.12     20.24 o 
 -15   3  13        2.00       -9.71     10.01 o 
 -13   3  13      490.83      503.48     30.55 o 
 -11   3  13        4.03        3.35      7.41 o 
  -9   3  13      698.70      669.83     30.00 o 
  -7   3  13      168.20      174.86     24.29 o 
  -5   3  13      704.02      747.65     32.51 o 
  -3   3  13        9.53        4.95      6.47 o 
  -1   3  13        0.36       -2.90      3.82 o 
   1   3  13        1.71       -2.89      5.04 o 
   3   3  13      964.74     1009.69     26.77 o 
   5   3  13       18.27       33.02      9.25 o 
   7   3  13      178.68      204.79     24.46 o 
   9   3  13      126.02      117.34     15.46 o 
  11   3  13      188.57      198.43     37.31 o 
  13   3  13       52.07       36.44     19.66 o 
 -14   4  13      104.54       95.00     16.33 o 
 -12   4  13       33.56       33.73     11.18 o 
 -10   4  13       67.57       66.35     13.87 o 
  -8   4  13       25.02       29.52     15.33 o 
  -6   4  13     1528.59     1699.42    113.65 o 
  -4   4  13      872.09      763.84     27.03 o 
  -2   4  13      517.60      497.04     32.09 o 
   0   4  13      112.27      153.90     14.92 o 
   2   4  13        2.04       -1.54      4.47 o 
   4   4  13       69.53       92.47     13.00 o 
   6   4  13       10.53       18.65      8.53 o 
   8   4  13        9.24        5.89      7.74 o 
  10   4  13        1.40        1.48     15.33 o 
  12   4  13        2.18       40.49     18.51 o 
 -15   5  13       19.95       16.77     20.82 o 
 -13   5  13        9.79       22.13     14.87 o 
 -11   5  13        8.38       -7.08      8.55 o 
  -9   5  13      151.61      181.27     26.25 o 
  -7   5  13      867.00      901.87     33.21 o 
  -5   5  13        0.04        4.87      9.86 o 
  -3   5  13      441.59      453.59     32.94 o 
  -1   5  13      623.49      628.07     27.51 o 
   1   5  13       12.74       24.54      8.54 o 
   3   5  13       44.24       44.35      8.69 o 
   5   5  13      107.19      122.93     14.11 o 
   7   5  13       74.36       51.84     18.80 o 
   9   5  13       10.75       23.36     11.82 o 
  11   5  13       53.34       14.46     18.51 o 
 -12   6  13       67.46       51.46     22.91 o 
 -10   6  13       54.41       64.14     18.55 o 
  -8   6  13      768.40      699.37     96.01 o 
  -6   6  13      585.91      615.62     42.85 o 
  -4   6  13        0.06       -7.88      7.88 o 
  -2   6  13      114.07      140.36     31.23 o 
   0   6  13      248.92      227.82     19.97 o 
   2   6  13       87.51      119.34     16.11 o 
   4   6  13      159.03      184.49     16.11 o 
   6   6  13      121.81      157.93     29.05 o 
   8   6  13       23.20       30.52     13.33 o 
  10   6  13       14.00       20.82     18.51 o 
 -11   7  13      215.62      208.79     41.06 o 
  -9   7  13       94.96       89.00     21.80 o 
  -7   7  13       60.45       46.61     16.47 o 
  -5   7  13        0.04       -6.05     10.54 o 
  -3   7  13       97.37      115.30     20.43 o 
  -1   7  13        3.49       10.77     20.24 o 
   1   7  13      219.02      183.32     24.29 o 
   3   7  13       22.17        9.43      8.01 o 
   5   7  13       26.58       29.83     10.77 o 
   7   7  13      100.59      101.26     30.65 o 
   9   7  13        4.58       17.93     17.93 o 
  -8   8  13       76.75       94.28     28.34 o 
  -6   8  13        1.52       -6.79     12.23 o 
  -4   8  13      226.79      238.40     29.97 o 
  -2   8  13      198.71      212.44     27.42 o 
   0   8  13       40.97       53.10     16.53 o 
   2   8  13       51.74       51.48     23.71 o 
   4   8  13      143.94      163.66     19.10 o 
   6   8  13       14.86       25.70     15.47 o 
  -5   9  13       12.98       -5.78     17.35 o 
  -3   9  13        7.53       -9.83     14.46 o 
  -1   9  13       13.14        3.70     12.88 o 
   1   9  13       24.89        9.25     18.51 o 
   3   9  13       45.85       54.95     24.29 o 
 -16   0  14       13.38       20.82     20.24 o 
 -14   0  14       30.57       25.45     16.77 o 
 -12   0  14       48.56        6.36     14.46 o 
 -10   0  14      389.27      240.61     32.39 o 
  -8   0  14      431.23      475.66     86.76 o 
  -6   0  14     1402.55     1346.04     50.32 o 
  -4   0  14     2484.43     2477.20     95.43 o 
  -2   0  14       82.47       67.09     16.77 o 
   0   0  14       95.52       85.60     19.09 o 
   2   0  14     1176.07     1143.46     63.62 o 
   4   0  14      207.63      225.34     28.63 o 
   6   0  14     1323.28     1401.85     47.94 o 
   8   0  14      694.29      679.05     42.51 o 
  10   0  14        7.26        6.47     11.11 o 
  12   0  14     3015.82     3007.57    138.81 o 
 -17   1  14       18.83       11.95     17.35 o 
 -15   1  14        9.78        4.63     15.91 o 
 -13   1  14      105.96       77.72     15.62 o 
 -11   1  14       54.58       70.19     14.30 o 
  -9   1  14        8.66       20.34      7.72 o 
  -7   1  14      628.21      665.85     22.26 o 
  -5   1  14     1794.92     1841.55     43.76 o 
  -3   1  14       72.42       70.40     13.26 o 
  -1   1  14        4.92        6.63     13.59 o 
   1   1  14        0.23        8.13      4.87 o 
   3   1  14      354.90      420.30     24.05 o 
   5   1  14      258.50      295.18     16.93 o 
   7   1  14        4.44        8.26      8.43 o 
   9   1  14      201.09      207.44     19.70 o 
  11   1  14      357.48      382.17     35.89 o 
  13   1  14       76.09       39.04     16.11 o 
 -16   2  14        9.61        4.33     12.72 o 
 -14   2  14       19.93        8.78     13.30 o 
 -12   2  14      294.41      239.45     33.81 o 
 -10   2  14      772.48      725.97     30.30 o 
  -8   2  14      269.26      254.28     31.71 o 
  -6   2  14      245.10      236.66     17.06 o 
  -4   2  14        4.49        5.29      5.48 o 
  -2   2  14       32.28       47.67     11.02 o 
   0   2  14      744.14      730.44     34.34 o 
   2   2  14      637.37      629.64     35.47 o 
   4   2  14      579.49      555.26     31.50 o 
   6   2  14      248.14      207.93     18.45 o 
   8   2  14      204.14      170.49     17.91 o 
  10   2  14      178.07      183.55     19.70 o 
  12   2  14        1.95       -3.60     20.82 o 
  14   2  14      129.68      111.05     28.34 o 
 -15   3  14       11.54        2.02     11.24 o 
 -13   3  14       29.49       16.22     19.49 o 
 -11   3  14      298.55      365.95     25.60 o 
  -9   3  14       30.10       32.45      9.40 o 
  -7   3  14     2567.41     2536.97     70.83 o 
  -5   3  14       30.63       40.61     11.52 o 
  -3   3  14     1620.27     1674.42     35.88 o 
  -1   3  14      348.68      369.16     21.56 o 
   1   3  14        0.62        6.39      6.54 o 
   3   3  14      275.37      263.24     19.83 o 
   5   3  14       59.32       87.45     12.74 o 
   7   3  14       44.37       19.30      7.49 o 
   9   3  14      695.58      724.70     37.39 o 
  11   3  14       15.54       16.77     17.35 o 
  13   3  14       35.97       17.35     16.77 o 
 -14   4  14        4.60        5.74      9.29 o 
 -12   4  14        0.00        9.11      9.06 o 
 -10   4  14      301.59      327.01     32.26 o 
  -8   4  14     1455.63     1542.03     54.89 o 
  -6   4  14     1615.72     1623.85     54.20 o 
  -4   4  14     1228.69     1248.64     36.11 o 
  -2   4  14      761.78      808.81     29.47 o 
   0   4  14     1232.51     1341.70     39.68 o 
   2   4  14      164.55      168.99     20.37 o 
   4   4  14      236.45      245.50     20.26 o 
   6   4  14      893.92      775.11     41.33 o 
   8   4  14      343.52      329.87     31.99 o 
  10   4  14        5.77        3.61     10.33 o 
  12   4  14       69.56       85.02     26.03 o 
 -13   5  14        1.75        4.93     13.28 o 
 -11   5  14       37.99       48.06     12.03 o 
  -9   5  14     1178.73     1128.43     38.21 o 
  -7   5  14     1770.75     1741.80     66.05 o 
  -5   5  14       84.82       96.07     17.53 o 
  -3   5  14       26.76       34.55     11.45 o 
  -1   5  14      615.74      593.33     27.19 o 
   1   5  14       97.77      104.59     16.11 o 
   3   5  14      200.72      186.45     15.36 o 
   5   5  14        6.45       11.21     14.46 o 
   7   5  14      219.74      202.64     24.95 o 
   9   5  14       27.05       43.30     15.28 o 
  11   5  14       96.27       85.02     26.61 o 
 -12   6  14       29.56       15.41     13.83 o 
 -10   6  14        6.40       19.66     22.56 o 
  -8   6  14       77.81      122.70     42.51 o 
  -6   6  14       43.82       40.82     14.12 o 
  -4   6  14      537.82      595.79     63.04 o 
  -2   6  14       64.77       72.57     15.70 o 
   0   6  14       61.01       45.75     10.90 o 
   2   6  14      797.90      813.21     29.06 o 
   4   6  14       73.45       73.68     12.09 o 
   6   6  14        7.82       10.81     11.45 o 
   8   6  14       30.40       24.92     16.48 o 
  10   6  14       56.00       58.99     24.29 o 
 -11   7  14        1.37       20.82     21.40 o 
  -9   7  14       61.32       76.71     21.07 o 
  -7   7  14      135.46      131.62     23.42 o 
  -5   7  14      283.02      226.30     28.18 o 
  -3   7  14     1026.57     1075.10    147.49 o 
  -1   7  14      236.20      281.37     29.65 o 
   1   7  14       56.37       69.15     24.58 o 
   3   7  14      128.83      155.58     17.03 o 
   5   7  14       64.63       28.44     10.62 o 
   7   7  14        0.32       21.76     13.01 o 
  -8   8  14       31.91       29.50     21.98 o 
  -6   8  14        0.60        6.36     16.19 o 
  -4   8  14      539.50      540.97     44.26 o 
  -2   8  14        6.54        0.75     12.09 o 
   0   8  14        9.21       14.30     13.04 o 
   2   8  14        6.58       16.19     17.93 o 
   4   8  14        0.16       11.55     10.08 o 
   6   8  14       23.29       26.19     14.11 o 
  -3   9  14        0.08      -14.46     14.46 o 
  -1   9  14      152.49      142.87     26.25 o 
   1   9  14        0.42      -17.35     17.35 o 
 -15   1  15        0.00        5.43     10.69 o 
 -13   1  15       66.52       40.78     21.11 o 
 -11   1  15      151.46      126.00     18.39 o 
  -9   1  15       39.06       44.06      9.91 o 
  -7   1  15       69.12       61.81     13.21 o 
  -5   1  15       15.37       19.66      7.10 o 
  -3   1  15       39.97       40.85     10.95 o 
  -1   1  15      259.93      293.11     24.54 o 
   1   1  15       62.18       42.21     17.06 o 
   3   1  15       48.87       48.78     12.84 o 
   5   1  15        3.27       -1.07      5.56 o 
   7   1  15       11.58       12.73      5.99 o 
   9   1  15      359.27      353.51     45.40 o 
  11   1  15       76.61       56.85     13.86 o 
  13   1  15       32.27       46.54     17.05 o 
 -16   2  15       19.10       26.52     14.71 o 
 -14   2  15        1.36        5.44     11.02 o 
 -12   2  15        0.57       -6.56      7.57 o 
 -10   2  15        7.84       -5.43      6.41 o 
  -8   2  15      387.69      436.32     25.35 o 
  -6   2  15      388.61      434.30     25.92 o 
  -4   2  15     6457.81     6628.50     98.68 o 
  -2   2  15       79.30       91.97     23.14 o 
   0   2  15      104.72      116.66     26.54 o 
   2   2  15     1827.24     1833.20     80.39 o 
   4   2  15       20.24       14.22      7.46 o 
   6   2  15        9.05        7.83      7.82 o 
   8   2  15       36.68       35.30     10.54 o 
  10   2  15        2.00       10.63      9.67 o 
  12   2  15       42.11       38.33     15.39 o 
 -15   3  15       71.33       72.18     24.29 o 
 -13   3  15      260.82      284.07     25.24 o 
 -11   3  15      417.09      380.93     26.55 o 
  -9   3  15     1186.50     1190.65     38.34 o 
  -7   3  15       10.01       13.82     10.84 o 
  -5   3  15     1821.02     1873.03    114.81 o 
  -3   3  15       31.42       37.53      7.20 o 
  -1   3  15      279.36      310.71     20.92 o 
   1   3  15       17.11        5.94      6.57 o 
   3   3  15      675.88      665.46     29.13 o 
   5   3  15      656.99      629.96     32.40 o 
   7   3  15       26.14       20.02     10.31 o 
   9   3  15       59.83       71.43     14.37 o 
  11   3  15       59.47       68.36     29.21 o 
  13   3  15        0.11       15.62     17.35 o 
 -14   4  15       25.37       26.35     15.87 o 
 -12   4  15        9.98       17.59     10.43 o 
 -10   4  15       93.38      120.32     15.91 o 
  -8   4  15      231.15      322.68     31.23 o 
  -6   4  15     2435.90     2431.05     70.87 o 
  -4   4  15      138.73      140.12     17.89 o 
  -2   4  15        7.21       10.62      6.83 o 
   0   4  15        6.27        9.10      7.47 o 
   2   4  15       89.66       58.34     11.13 o 
   4   4  15       11.40       13.52      7.79 o 
   6   4  15       44.63       76.39     15.01 o 
   8   4  15      177.70      159.61     18.71 o 
  10   4  15        1.63       20.90     13.14 o 
  12   4  15       46.45       74.03     26.61 o 
 -13   5  15       16.23       20.40     14.66 o 
 -11   5  15       13.29       25.41     10.77 o 
  -9   5  15        0.53        9.14     11.55 o 
  -7   5  15      578.12      499.27     31.25 o 
  -5   5  15       40.93       32.33     13.33 o 
  -3   5  15      110.92       90.10     46.56 o 
  -1   5  15      136.57       94.24     13.42 o 
   1   5  15       12.23        4.65      7.57 o 
   3   5  15        0.15       -0.36      6.11 o 
   5   5  15       13.68       -2.66     12.49 o 
   7   5  15        0.94        0.12      8.62 o 
   9   5  15       22.73       34.70     13.50 o 
  11   5  15       10.56       18.51     17.93 o 
 -12   6  15        1.42        7.64     11.61 o 
 -10   6  15        2.31       -1.84     12.61 o 
  -8   6  15       87.13      118.27     24.00 o 
  -6   6  15      342.45      417.83    122.33 o 
  -4   6  15      223.87      216.17     25.98 o 
  -2   6  15       90.34       58.93     16.26 o 
   0   6  15      714.75      747.27     41.52 o 
   2   6  15       53.95       50.78     12.57 o 
   4   6  15        5.92        7.36      7.46 o 
   6   6  15      317.29      353.39     33.47 o 
   8   6  15       34.19       35.69     15.62 o 
  10   6  15       18.28       42.80     20.82 o 
 -11   7  15       21.37       28.34     20.82 o 
  -9   7  15      136.87      145.75     34.12 o 
  -7   7  15       15.29       37.24     19.09 o 
  -5   7  15      160.76      189.25     48.87 o 
  -3   7  15      102.25       72.97     18.51 o 
  -1   7  15       77.12       46.13     30.94 o 
   1   7  15        2.70        4.41     11.95 o 
   3   7  15        0.32        0.49      7.91 o 
   5   7  15      209.94      228.73     27.74 o 
   7   7  15       16.98       21.40     18.51 o 
  -8   8  15        2.14        1.16     17.93 o 
  -6   8  15       66.25       70.56     25.45 o 
  -4   8  15       79.56       93.83     21.24 o 
  -2   8  15      128.22       94.56     20.14 o 
   0   8  15       58.69       88.27     20.75 o 
   2   8  15       56.79       64.78     24.87 o 
   4   8  15       17.49       -6.13      9.54 o 
 -16   0  16       17.91       23.71     20.24 o 
 -14   0  16       29.09       45.69     20.82 o 
 -12   0  16      177.03      120.88     25.45 o 
 -10   0  16     2090.39     1856.60     84.44 o 
  -8   0  16     1169.33     1153.32     44.36 o 
  -6   0  16       43.95       34.70     15.62 o 
  -4   0  16      121.00      121.46     23.71 o 
  -2   0  16     1744.08     1625.25     78.08 o 
   0   0  16      303.94      292.66     37.59 o 
   2   0  16        0.10        2.31     10.99 o 
   4   0  16      277.71      267.79     39.33 o 
   6   0  16      712.98      647.69     34.50 o 
   8   0  16       23.35       20.17     10.69 o 
  10   0  16       21.77       23.74     13.58 o 
  12   0  16      428.56      394.45     56.68 o 
 -15   1  16       80.47       92.13     19.21 o 
 -13   1  16        0.45        4.85      9.60 o 
 -11   1  16      288.38      249.89     27.76 o 
  -9   1  16       93.52       76.12     11.97 o 
  -7   1  16       31.83       29.13      8.09 o 
  -5   1  16       26.20       32.68     10.63 o 
  -3   1  16       57.12       54.69     12.15 o 
  -1   1  16     1929.85     1937.15     62.13 o 
   1   1  16        3.68        0.81      6.19 o 
   3   1  16       75.93       72.06     15.33 o 
   5   1  16       30.34       41.19     11.56 o 
   7   1  16       27.82       18.12      9.00 o 
   9   1  16       20.52       17.15     16.58 o 
  11   1  16      328.69      314.72     47.73 o 
  13   1  16       22.43       12.72     17.93 o 
 -16   2  16        7.48       11.75     12.43 o 
 -14   2  16        3.68        8.26     11.10 o 
 -12   2  16        1.55        2.39      9.30 o 
 -10   2  16       18.32       24.90     14.44 o 
  -8   2  16       39.28       65.47     14.43 o 
  -6   2  16      450.32      410.70     40.77 o 
  -4   2  16     2086.91     2079.43     49.89 o 
  -2   2  16      970.06      964.11     41.39 o 
   0   2  16      104.10      114.28     12.79 o 
   2   2  16      329.65      282.48     28.63 o 
   4   2  16       84.67       61.59     11.38 o 
   6   2  16        2.79        6.35      7.92 o 
   8   2  16       80.48       97.37     15.08 o 
  10   2  16       60.20       91.41     15.08 o 
  12   2  16        0.48       21.40     17.35 o 
 -15   3  16      174.34      227.53     53.79 o 
 -13   3  16       28.69       40.03     21.43 o 
 -11   3  16       93.31      102.56     15.17 o 
  -9   3  16        0.12       14.36      7.64 o 
  -7   3  16      327.85      333.39     27.93 o 
  -5   3  16      618.48      712.31     36.16 o 
  -3   3  16      153.98      158.64     17.75 o 
  -1   3  16       43.90       63.10     17.19 o 
   1   3  16       53.29       39.42     10.65 o 
   3   3  16        0.33        1.79      9.26 o 
   5   3  16        7.50        9.60      7.57 o 
   7   3  16      204.38      204.13     19.84 o 
   9   3  16       82.74       67.27     12.22 o 
  11   3  16        2.98        2.31     15.62 o 
 -14   4  16       18.75        1.08     10.25 o 
 -12   4  16      203.57      187.62     21.21 o 
 -10   4  16        6.45       18.53     10.13 o 
  -8   4  16       10.59       25.45     29.50 o 
  -6   4  16      837.99      786.07     39.26 o 
  -4   4  16        0.64       -1.90      8.79 o 
  -2   4  16      162.08      166.65     16.53 o 
   0   4  16      527.38      588.54     28.60 o 
   2   4  16     1085.24     1009.49     52.34 o 
   4   4  16      269.90      230.26     20.51 o 
   6   4  16       49.58       57.46     12.32 o 
   8   4  16      100.60       70.05     14.30 o 
  10   4  16        0.48       -5.78     13.88 o 
 -13   5  16        0.10       -4.63     10.79 o 
 -11   5  16       43.33       50.05     12.58 o 
  -9   5  16      316.49      410.28     34.64 o 
  -7   5  16      166.70      186.26     32.39 o 
  -5   5  16     1088.99     1139.68     53.21 o 
  -3   5  16      948.96      824.23     43.09 o 
  -1   5  16       62.66       59.47     12.06 o 
   1   5  16      671.56      595.25     33.14 o 
   3   5  16       53.00       58.31     12.85 o 
   5   5  16        1.53       -1.07      7.89 o 
   7   5  16       92.71       73.07     17.21 o 
   9   5  16      251.80      260.27     40.49 o 
 -12   6  16        9.12       -1.74     16.19 o 
 -10   6  16        5.47       11.14     10.89 o 
  -8   6  16        9.08       -3.91     12.79 o 
  -6   6  16       45.61       37.10     21.98 o 
  -4   6  16       83.03       87.18     19.01 o 
  -2   6  16        0.42        2.42     10.06 o 
   0   6  16       53.05       59.97     15.97 o 
   2   6  16        6.33        9.40      9.26 o 
   4   6  16        0.22        5.64      9.57 o 
   6   6  16      176.75      225.68     27.49 o 
   8   6  16        4.32       13.88     17.35 o 
  -9   7  16        3.72      -13.88     16.19 o 
  -7   7  16      121.04      118.43     23.34 o 
  -5   7  16       93.43       79.85     18.71 o 
  -3   7  16        2.70        0.78     12.23 o 
  -1   7  16       84.56      114.60     21.54 o 
   1   7  16       28.63       30.60     14.97 o 
   3   7  16       57.54       51.87     14.59 o 
   5   7  16       13.45       -5.52      9.37 o 
   7   7  16       32.77       26.61     19.66 o 
  -6   8  16      229.41      216.31     41.06 o 
  -4   8  16       22.53       13.30     18.51 o 
  -2   8  16      147.60      177.60     26.66 o 
   0   8  16        8.58       17.68     15.19 o 
   2   8  16       15.84       25.97     15.71 o 
   4   8  16       24.42       -2.89     17.93 o 
 -15   1  17       35.06       17.68     11.81 o 
 -13   1  17       79.46       82.24     16.88 o 
 -11   1  17       49.65       58.79     14.41 o 
  -9   1  17       56.04       30.25      9.64 o 
  -7   1  17      395.68      369.21     24.05 o 
  -5   1  17       42.05       41.55     11.94 o 
  -3   1  17     1377.52     1458.88     70.27 o 
  -1   1  17      846.17      845.11     39.66 o 
   1   1  17      454.99      419.77     40.46 o 
   3   1  17      107.75       92.54     17.76 o 
   5   1  17      453.70      462.75     45.13 o 
   7   1  17      325.04      377.77     26.71 o 
   9   1  17       35.17       22.07     10.55 o 
  11   1  17       52.81       48.80     14.78 o 
 -14   2  17        5.66       -2.32     10.61 o 
 -12   2  17        2.20        9.44     24.58 o 
 -10   2  17       86.32       74.06     23.04 o 
  -8   2  17       20.05       17.21     15.04 o 
  -6   2  17     1259.67     1314.65     83.00 o 
  -4   2  17     1387.19     1478.72     41.33 o 
  -2   2  17      203.20      176.10     26.61 o 
   0   2  17      266.09      253.66     57.26 o 
   2   2  17        2.36       21.28     11.78 o 
   4   2  17      161.98      161.76     15.28 o 
   6   2  17      101.31      104.84     14.69 o 
   8   2  17      106.84       93.65     15.46 o 
  10   2  17       50.39       36.80     12.18 o 
  12   2  17        0.33       -4.05     15.04 o 
 -15   3  17      112.38      114.82     22.26 o 
 -13   3  17       20.93       14.46     17.06 o 
 -11   3  17      192.37      212.24     20.87 o 
  -9   3  17      124.56      117.78     15.10 o 
  -7   3  17      254.76      259.65     26.12 o 
  -5   3  17      673.26      706.07     63.62 o 
  -3   3  17        5.01       14.97      7.76 o 
  -1   3  17      259.29      294.80     20.83 o 
   1   3  17       32.73       29.18     11.84 o 
   3   3  17        5.18       -2.60     13.01 o 
   5   3  17      327.67      251.69     21.49 o 
   7   3  17      194.65      196.09     33.54 o 
   9   3  17       23.88       38.38     11.42 o 
  11   3  17        0.26        2.31     17.93 o 
 -14   4  17        5.56       -1.48     10.47 o 
 -12   4  17       24.93       11.51     11.08 o 
 -10   4  17      122.10      125.49     17.05 o 
  -8   4  17       78.40       88.84     17.08 o 
  -6   4  17      372.68      403.37     78.37 o 
  -4   4  17       62.59       54.02     14.04 o 
  -2   4  17      367.38      422.32     26.17 o 
   0   4  17        0.05        2.61      7.71 o 
   2   4  17      343.09      323.26     31.60 o 
   4   4  17      589.65      657.81     35.57 o 
   6   4  17       86.99      104.58     15.97 o 
   8   4  17       97.32       75.08     15.84 o 
  10   4  17       11.60        2.31     14.46 o 
 -13   5  17       72.67       94.01     19.22 o 
 -11   5  17      103.59      128.81     20.14 o 
  -9   5  17       46.38       37.21     15.51 o 
  -7   5  17       36.22       54.46     16.16 o 
  -5   5  17        5.79       -8.56      8.56 o 
  -3   5  17      315.16      283.62     28.34 o 
  -1   5  17       90.38       78.54     13.62 o 
   1   5  17      169.61      145.04     17.73 o 
   3   5  17       54.09       36.15     16.36 o 
   5   5  17       10.57        8.28      9.34 o 
   7   5  17        1.15        6.91     10.98 o 
   9   5  17        2.11       19.09     17.35 o 
 -10   6  17       29.53       50.26     15.12 o 
  -8   6  17       26.28       36.58     16.34 o 
  -6   6  17        8.43       11.87     12.08 o 
  -4   6  17        1.91       -4.97      9.07 o 
  -2   6  17        8.48       14.67     29.50 o 
   0   6  17       87.88       85.17     25.16 o 
   2   6  17       12.97        1.81      9.80 o 
   4   6  17        0.20       -1.88     10.74 o 
   6   6  17        1.70        4.05     11.23 o 
   8   6  17      119.09      119.15     29.50 o 
  -9   7  17       15.41        3.47     18.51 o 
  -7   7  17       55.05       28.92     20.24 o 
  -5   7  17       56.98       35.78     15.27 o 
  -3   7  17       37.82       27.18     14.54 o 
  -1   7  17        0.00        6.88     12.36 o 
   1   7  17        3.39       -3.12     12.36 o 
   3   7  17       74.93       49.87     20.65 o 
   5   7  17      105.88      115.05     22.23 o 
  -6   8  17        2.91        0.58     18.51 o 
  -4   8  17       57.15       67.67     25.45 o 
  -2   8  17        4.89       -6.94     13.88 o 
   0   8  17       17.00        1.16     18.51 o 
   2   8  17       11.63       21.33     16.94 o 
 -14   0  18       61.24       77.50     23.71 o 
 -12   0  18       33.63        6.94     14.46 o 
 -10   0  18      142.40      113.36     26.03 o 
  -8   0  18        3.80        3.99     16.48 o 
  -6   0  18      506.78      571.44     54.37 o 
  -4   0  18      236.91      223.83     33.55 o 
  -2   0  18     3140.58     3398.56    132.45 o 
   0   0  18      983.79      818.99     57.26 o 
   2   0  18      421.91      349.92     45.11 o 
   4   0  18     1120.91     1138.83     74.61 o 
   6   0  18      402.49      386.36     52.63 o 
   8   0  18       19.47       27.90     18.51 o 
  10   0  18      272.98      318.69     50.90 o 
 -15   1  18        9.62        9.54     12.68 o 
 -13   1  18       12.39       14.48     24.87 o 
 -11   1  18       33.52       37.08     11.94 o 
  -9   1  18     1293.80     1151.83     75.87 o 
  -7   1  18      497.85      509.83     28.50 o 
  -5   1  18      364.94      372.38     30.95 o 
  -3   1  18     1936.50     1782.99     61.34 o 
  -1   1  18       42.36       20.82     10.54 o 
   1   1  18      509.61      465.04     35.33 o 
   3   1  18      115.12      108.41     19.52 o 
   5   1  18       16.67       21.72     12.09 o 
   7   1  18       29.58       22.52     10.64 o 
   9   1  18        4.06       -0.52      9.39 o 
  11   1  18       30.39       37.76     16.20 o 
 -14   2  18        1.35       -1.30     10.20 o 
 -12   2  18       32.83       27.74     12.60 o 
 -10   2  18      117.33      109.37     14.85 o 
  -8   2  18      132.47      124.04     19.31 o 
  -6   2  18      630.22      602.93     38.08 o 
  -4   2  18     1652.69     1703.16     46.16 o 
  -2   2  18      796.42      762.28     29.36 o 
   0   2  18      175.67      185.91     23.49 o 
   2   2  18        4.60        5.16      9.79 o 
   4   2  18      786.28      702.29     46.82 o 
   6   2  18       10.04       16.80      9.27 o 
   8   2  18        3.23       -4.22     10.32 o 
  10   2  18        3.71       12.32     11.16 o 
 -13   3  18       31.27       36.84     14.66 o 
 -11   3  18       48.70       63.77     15.03 o 
  -9   3  18        7.94       12.41      9.00 o 
  -7   3  18      154.55      121.58     19.85 o 
  -5   3  18      535.96      520.94     35.49 o 
  -3   3  18        0.00        0.40      5.69 o 
  -1   3  18     1154.56     1120.95     42.93 o 
   1   3  18        0.02       -8.20      8.20 o 
   3   3  18       13.77        5.36     10.26 o 
   5   3  18      139.57      117.72     16.08 o 
   7   3  18       24.88       54.88     13.92 o 
   9   3  18        6.95       11.57     10.79 o 
  11   3  18      221.09      278.78     42.22 o 
 -12   4  18      157.83      145.67     37.74 o 
 -10   4  18       35.49       39.96     12.48 o 
  -8   4  18        0.02       -9.71      9.71 o 
  -6   4  18      671.40      684.83     33.53 o 
  -4   4  18        0.00       12.19     10.49 o 
  -2   4  18       37.71       47.00     15.23 o 
   0   4  18      817.08      791.88     51.55 o 
   2   4  18      205.66      162.89     24.27 o 
   4   4  18       13.05       -2.86      8.05 o 
   6   4  18       57.87       64.15     13.39 o 
   8   4  18        0.44       -0.74     10.13 o 
  10   4  18      222.27      278.78     42.22 o 
 -11   5  18      220.43      235.37     23.24 o 
  -9   5  18       39.17       57.10     18.86 o 
  -7   5  18       73.54      263.74     46.27 o 
  -5   5  18        7.44        9.56     11.78 o 
  -3   5  18       34.89       52.31     22.56 o 
  -1   5  18       87.77       56.22     15.23 o 
   1   5  18       60.15       44.45     24.87 o 
   3   5  18        4.85       -1.32     11.53 o 
   5   5  18       29.41       40.77     12.22 o 
   7   5  18       31.24       75.19     17.75 o 
   9   5  18       27.42       19.09     16.19 o 
 -10   6  18       20.16       43.15     15.23 o 
  -8   6  18       58.97       63.19     19.10 o 
  -6   6  18       37.13       54.51     30.08 o 
  -4   6  18       14.73        7.28     13.30 o 
  -2   6  18       11.85       14.51     13.01 o 
   0   6  18       18.70       33.82     14.66 o 
   2   6  18        5.62       -1.39     13.33 o 
   4   6  18      125.74      101.88     41.06 o 
   6   6  18        0.00       -8.68     12.15 o 
  -7   7  18        0.11      -11.57     11.57 o 
  -5   7  18       24.35       24.29     20.24 o 
  -3   7  18       54.96       53.96     18.20 o 
  -1   7  18       70.21       92.94     30.08 o 
   1   7  18        0.07        8.85     13.04 o 
   3   7  18        7.39        7.49     31.23 o 
   5   7  18       28.31       51.48     23.71 o 
  -4   8  18        3.49       22.56     22.56 o 
  -2   8  18       12.39       12.15     19.66 o 
   0   8  18       18.11       15.04     18.51 o 
 -15   1  19       17.70       15.49     11.78 o 
 -13   1  19       32.16       26.47     12.84 o 
 -11   1  19        1.22        8.37      9.86 o 
  -9   1  19       19.78       19.76     13.79 o 
  -7   1  19      271.46      266.81     26.43 o 
  -5   1  19      537.89      576.27     74.32 o 
  -3   1  19      960.00      878.84     44.82 o 
  -1   1  19     1318.98     1386.61     55.36 o 
   1   1  19      179.89      164.36     22.08 o 
   3   1  19       74.18       64.02     16.75 o 
   5   1  19        2.05        0.87     11.45 o 
   7   1  19       25.70       24.83     10.02 o 
   9   1  19        1.02        5.48     10.80 o 
 -14   2  19      106.73      121.16     21.40 o 
 -12   2  19        1.03        7.11     10.13 o 
 -10   2  19       23.76       15.64      8.71 o 
  -8   2  19      545.32      511.99     37.88 o 
  -6   2  19     1064.61     1024.42     44.05 o 
  -4   2  19        0.25       -5.30      9.25 o 
  -2   2  19       29.77       38.91     13.48 o 
   0   2  19     1071.26     1124.10     50.26 o 
   2   2  19        3.12        7.58     11.57 o 
   4   2  19      222.79      206.62     26.55 o 
   6   2  19       89.81       63.79     14.04 o 
   8   2  19       11.12       15.55     10.41 o 
  10   2  19       29.66       21.73     15.68 o 
 -13   3  19      112.01      135.72     22.27 o 
 -11   3  19       16.63       24.51     12.63 o 
  -9   3  19        0.05        1.54      7.89 o 
  -7   3  19      644.10      660.24     49.16 o 
  -5   3  19       23.33       29.89     19.95 o 
  -3   3  19      433.81      501.09     24.14 o 
  -1   3  19       65.34       50.32     30.36 o 
   1   3  19        3.52        6.36     11.45 o 
   3   3  19      236.72      153.91     34.41 o 
   5   3  19        0.23        6.33      8.60 o 
   7   3  19       14.79        2.12     10.07 o 
   9   3  19       32.39       34.37     14.57 o 
 -12   4  19        3.28       11.76     10.39 o 
 -10   4  19       19.68       62.12     17.50 o 
  -8   4  19       74.18       99.34     19.15 o 
  -6   4  19      117.93      116.74     34.99 o 
  -4   4  19        0.13       -2.70     10.42 o 
  -2   4  19      275.73      265.73     22.10 o 
   0   4  19       12.16       -1.15     15.91 o 
   2   4  19       37.27       37.79     16.15 o 
   4   4  19       47.49       53.70     16.97 o 
   6   4  19       11.27       19.90     10.75 o 
   8   4  19      143.95      164.05     24.79 o 
 -11   5  19       17.79       52.10     25.16 o 
  -9   5  19       17.33       34.44     22.27 o 
  -7   5  19      215.02      239.52     29.72 o 
  -5   5  19       15.18       16.05     11.90 o 
  -3   5  19      208.66      229.00     54.95 o 
  -1   5  19      113.44      153.64     22.45 o 
   1   5  19        2.90      -11.82     15.62 o 
   3   5  19       58.58       48.31     18.62 o 
   5   5  19        0.24       -4.66      9.38 o 
   7   5  19       12.22       18.90     14.97 o 
 -10   6  19        0.00       12.29     13.42 o 
  -8   6  19       37.22       33.55     21.40 o 
  -6   6  19        0.01       -2.95     11.95 o 
  -4   6  19        0.20       -6.99      9.30 o 
  -2   6  19       16.46       10.68     13.27 o 
   0   6  19      112.11      136.18     22.92 o 
   2   6  19      108.57      150.46     28.08 o 
   4   6  19       95.85      119.95     25.77 o 
   6   6  19        1.72       19.09     19.66 o 
  -7   7  19       97.28       79.24     30.08 o 
  -5   7  19       82.90       69.98     27.76 o 
  -3   7  19       67.74       98.90     27.76 o 
  -1   7  19       15.32      -13.88     13.88 o 
   1   7  19        4.56       42.80     30.08 o 
 -14   0  20       76.82       61.31     25.45 o 
 -12   0  20      321.83      335.46     45.69 o 
 -10   0  20        9.32       30.08     16.77 o 
  -8   0  20      228.34      253.25     27.42 o 
  -6   0  20        2.47       -1.16     15.04 o 
  -4   0  20     1478.23     1338.37     76.35 o 
  -2   0  20     2661.97     2429.77    110.47 o 
   0   0  20     3246.55     3103.33    151.25 o 
   2   0  20      131.65      128.40     30.08 o 
   6   0  20      261.47      271.26     46.85 o 
   8   0  20       15.06       31.23     28.34 o 
 -13   1  20       13.25       12.06     13.01 o 
 -11   1  20       51.89       56.64     28.92 o 
  -9   1  20      247.95      206.99     20.04 o 
  -7   1  20      353.04      388.79     32.50 o 
  -5   1  20      458.42      435.66     35.33 o 
  -3   1  20       96.20       84.03     21.11 o 
  -1   1  20     1991.50     1913.34     68.24 o 
   1   1  20        0.50       -1.69     11.86 o 
   3   1  20        1.43       -3.15     10.42 o 
   5   1  20      105.88      132.23     23.92 o 
   7   1  20      316.68      306.59     37.07 o 
   9   1  20      156.89      158.90     24.88 o 
 -14   2  20        5.32       14.13     16.48 o 
 -12   2  20        6.61        3.84     10.61 o 
 -10   2  20        1.44       -4.70      8.16 o 
  -8   2  20       11.16       14.03     11.90 o 
  -6   2  20       51.33       36.86     13.04 o 
  -4   2  20      136.04      131.33     21.14 o 
  -2   2  20      272.11      281.46     36.44 o 
   0   2  20      398.10      366.32     39.62 o 
   2   2  20      631.02      528.44     41.50 o 
   4   2  20      141.27      124.20     21.85 o 
   6   2  20      131.48      136.39     20.83 o 
   8   2  20      112.84      136.88     18.97 o 
  10   2  20        7.75       28.34     19.09 o 
 -13   3  20       15.66       -1.24     11.84 o 
 -11   3  20      307.63      353.25     47.14 o 
  -9   3  20        7.85        5.80     10.77 o 
  -7   3  20        0.02       11.12     11.98 o 
  -5   3  20       23.45       25.11     12.08 o 
  -3   3  20      189.44      225.66     23.29 o 
  -1   3  20       66.59       74.92     17.18 o 
   1   3  20       14.62        9.92     14.75 o 
   3   3  20     1248.20     1236.51     74.32 o 
   5   3  20       21.47       21.43     17.93 o 
   7   3  20        0.00       -4.83      8.85 o 
   9   3  20       19.63       21.19     16.77 o 
 -12   4  20      128.10      197.87     26.17 o 
 -10   4  20        4.81       12.15     10.08 o 
  -8   4  20       13.00       11.88     13.16 o 
  -6   4  20        0.88       -5.14     10.80 o 
  -4   4  20      672.51      676.09     44.59 o 
  -2   4  20       44.68       65.66     16.99 o 
   0   4  20        3.96       -5.14     12.23 o 
   2   4  20      100.90      110.36     41.35 o 
   4   4  20       18.22       25.08     15.28 o 
   6   4  20        4.38       -2.46      9.38 o 
   8   4  20       35.86       38.00     16.06 o 
 -11   5  20       26.43       69.41     25.45 o 
  -9   5  20        5.47      -15.04     16.19 o 
  -7   5  20       61.90       35.77     16.12 o 
  -5   5  20        6.17        1.19     14.75 o 
  -3   5  20       48.77       52.04     19.95 o 
  -1   5  20       43.79        5.78     23.71 o 
   1   5  20        8.37        0.99     13.04 o 
   3   5  20        9.88        3.47     20.82 o 
   5   5  20        0.93       -7.61     12.47 o 
   7   5  20       44.71       35.32     39.33 o 
  -8   6  20        5.86        8.10     17.93 o 
  -6   6  20       55.41       57.84     23.71 o 
  -4   6  20       40.23       46.86     22.27 o 
  -2   6  20       40.52       29.22     15.30 o 
   0   6  20       77.04       42.22     28.34 o 
   2   6  20       38.00       32.22     18.72 o 
   4   6  20       64.10       21.98     27.76 o 
  -5   7  20        1.79        1.74     17.93 o 
  -3   7  20        0.01        6.94     18.51 o 
  -1   7  20        4.08       -2.89     16.77 o 
 -13   1  21       56.55       66.49     16.97 o 
 -11   1  21       79.83      102.03     20.24 o 
  -9   1  21       43.32       27.96     10.70 o 
  -7   1  21       94.67       95.05     18.11 o 
  -5   1  21      245.39      283.33     86.18 o 
  -3   1  21      140.00      126.44     23.14 o 
  -1   1  21      112.42      130.32     21.44 o 
   1   1  21      744.98      733.89     49.27 o 
   3   1  21      220.53      263.57     27.50 o 
   5   1  21        8.52        3.74     23.14 o 
   7   1  21       49.92       29.11     17.46 o 
   9   1  21       96.21       94.85     26.03 o 
 -12   2  21        1.11        6.07     11.86 o 
 -10   2  21       69.32       72.29     14.62 o 
  -8   2  21        2.65        0.84     11.86 o 
  -6   2  21       92.06       70.22     16.26 o 
  -4   2  21        2.63       10.07     14.26 o 
  -2   2  21      204.27      176.00     23.86 o 
   0   2  21      311.41      369.18     54.95 o 
   2   2  21      228.55      273.24     31.48 o 
   4   2  21        0.00        5.21     11.45 o 
   6   2  21        0.96       -4.51     12.35 o 
   8   2  21        0.20       -6.36     15.04 o 
 -11   3  21      198.81      241.49     24.11 o 
  -9   3  21      130.09      151.50     18.69 o 
  -7   3  21      249.97      222.69     30.36 o 
  -5   3  21        3.45       -8.87      8.87 o 
  -3   3  21        0.26       13.80     11.45 o 
  -1   3  21       46.62       31.44     14.89 o 
   1   3  21      187.16      187.56     33.55 o 
   3   3  21       69.99       61.05     18.07 o 
   5   3  21        9.56       -3.16     12.60 o 
   7   3  21        1.58        1.92     12.23 o 
 -10   4  21        0.00        6.10     10.18 o 
  -8   4  21       20.07        2.09     21.11 o 
  -6   4  21       15.34        9.06     12.36 o 
  -4   4  21      430.67      387.29     34.45 o 
  -2   4  21       78.56       82.13     29.50 o 
   0   4  21       44.54       58.22     18.34 o 
   2   4  21      227.65      280.16     64.20 o 
   4   4  21        3.92       -7.30     12.72 o 
   6   4  21       39.12       58.42     26.03 o 
  -9   5  21       12.19        6.94     19.09 o 
  -7   5  21      165.79      183.30     28.08 o 
  -5   5  21       20.85       17.12     14.34 o 
  -3   5  21        6.13       12.44     12.66 o 
  -1   5  21      148.72      125.51     36.44 o 
   1   5  21       10.13       -0.44     15.12 o 
   3   5  21       81.20       87.42     22.89 o 
  -8   6  21       25.11       26.03     22.56 o 
  -6   6  21       34.98       -3.47     16.77 o 
  -4   6  21       53.11       75.77     24.87 o 
  -2   6  21        4.02        6.94     15.62 o 
   2   6  21        1.36      -19.09     19.09 o 
 -12   0  22       64.50       40.49     21.98 o 
 -10   0  22        0.52       -5.21     13.88 o 
  -8   0  22       39.88       38.17     17.93 o 
  -6   0  22      141.25      150.38     34.70 o 
  -4   0  22        0.23       16.19     15.62 o 
  -2   0  22        0.04        2.31     13.30 o 
   0   0  22       14.65        2.89     15.04 o 
   2   0  22       46.48       39.33     21.98 o 
   4   0  22      264.20      248.70     46.27 o 
   6   0  22       47.88       51.48     26.03 o 
 -13   1  22        0.24        4.62     12.06 o 
 -11   1  22       44.68       48.32     28.63 o 
  -9   1  22       11.42       19.15     10.71 o 
  -7   1  22       58.64       84.32     17.92 o 
  -5   1  22       51.25       66.37     16.88 o 
  -3   1  22        2.78        1.80     12.15 o 
  -1   1  22      302.35      286.78     25.04 o 
   1   1  22        4.91       11.57     17.06 o 
   3   1  22        1.64       10.56     11.81 o 
   5   1  22      367.95      257.78     59.86 o 
 -12   2  22       48.15       57.91     16.71 o 
 -10   2  22      112.25      162.68     20.26 o 
  -8   2  22       44.53       61.37     51.48 o 
  -6   2  22       35.54       30.45     19.95 o 
  -4   2  22       49.88       51.84     15.63 o 
  -2   2  22      611.98      644.97     46.00 o 
   0   2  22       39.15       36.30     14.00 o 
   2   2  22      367.90      310.56     33.94 o 
   4   2  22        0.36        8.43     12.76 o 
   6   2  22       22.75       46.51     17.20 o 
 -11   3  22       66.21       97.47     18.09 o 
  -9   3  22        4.03       -3.32     12.51 o 
  -7   3  22        0.04        3.29     17.35 o 
  -5   3  22       17.74       24.66     10.88 o 
  -3   3  22       47.00       43.38     23.71 o 
  -1   3  22       38.03       26.78     13.66 o 
   1   3  22      739.76      768.21     53.56 o 
   3   3  22       75.87       46.66     24.00 o 
   5   3  22       43.90       52.00     17.94 o 
 -10   4  22       89.93      105.59     19.93 o 
  -8   4  22        0.03      -20.24     20.24 o 
  -6   4  22       61.80       45.34     16.02 o 
  -4   4  22       39.45       56.68     28.92 o 
  -2   4  22        6.98       -2.89     20.24 o 
   0   4  22       73.69       99.04     22.65 o 
   2   4  22       62.94       60.10     18.20 o 
   4   4  22      197.15      233.37     76.64 o 
  -9   5  22      105.43       93.70     30.65 o 
  -7   5  22       20.42       34.70     21.98 o 
  -5   5  22      267.03      244.65     38.75 o 
  -3   5  22       13.27       10.99     21.98 o 
  -1   5  22       41.94       -9.83     18.51 o 
   1   5  22        0.57       -2.01     25.16 o 
   3   5  22        3.02       -1.74     19.09 o 
  -6   6  22        6.10       22.56     20.24 o 
  -4   6  22      123.75      179.30     35.86 o 
 -11   1  23       25.50       48.01     16.36 o 
  -9   1  23        7.31       10.60     10.42 o 
  -7   1  23      266.45      278.43     30.01 o 
  -5   1  23      217.43      216.04     27.91 o 
  -3   1  23       46.61       43.23     14.89 o 
  -1   1  23      128.44       82.78     18.35 o 
   1   1  23      155.66      193.64     36.44 o 
   3   1  23       30.85       34.74     16.94 o 
   5   1  23      144.10       90.97     22.63 o 
 -10   2  23        4.89        9.14     13.79 o 
  -8   2  23        0.42       -5.78     10.86 o 
  -6   2  23        7.48       22.74     15.04 o 
  -4   2  23      109.42      108.18     15.76 o 
  -2   2  23        0.62       -4.26      9.25 o 
   0   2  23        5.50        3.97     11.84 o 
   2   2  23      288.20      250.32     32.92 o 
   4   2  23        0.05        5.24     12.60 o 
 -11   3  23       30.30       33.88     27.18 o 
  -9   3  23        0.27        1.49      9.08 o 
  -7   3  23       12.67       17.46     13.09 o 
  -5   3  23      237.06      267.79     49.74 o 
  -3   3  23       26.52       55.52     27.18 o 
  -1   3  23       30.85       21.38     16.12 o 
   1   3  23      884.21      804.86     61.31 o 
   3   3  23       18.11       39.86     16.56 o 
  -8   4  23       93.24      136.50     32.97 o 
  -6   4  23       10.67       23.21     14.88 o 
  -4   4  23       12.60       21.98     26.03 o 
  -2   4  23       25.50       30.65     26.03 o 
   0   4  23       20.55       16.77     15.98 o 
   2   4  23        0.91       18.51     19.09 o 
  -7   5  23        0.00       15.04     18.51 o 
  -5   5  23        2.76       -9.83     15.62 o 
   1   5  23      111.81      127.24     35.28 o 
 -10   0  24      127.00      181.61     35.86 o 
  -8   0  24       32.02       43.96     19.09 o 
  -6   0  24       89.51      103.53     31.23 o 
  -4   0  24      631.29      637.95     67.09 o 
  -2   0  24       49.38       50.90     23.14 o 
   0   0  24      214.26      272.42     43.96 o 
   2   0  24      282.30      251.51     31.83 o 
 -11   1  24      117.15      121.83     22.22 o 
  -9   1  24      296.66      326.02     41.64 o 
  -7   1  24        2.91        9.00     11.81 o 
  -5   1  24      156.33      163.15     27.47 o 
  -3   1  24      355.03      375.55     36.60 o 
  -1   1  24      268.29      217.35     28.49 o 
   1   1  24      166.72      147.93     25.20 o 
   3   1  24       25.69       30.59     15.48 o 
 -10   2  24        5.00        4.09     11.86 o 
  -8   2  24       25.12       48.09     18.17 o 
  -6   2  24        2.28        8.05     12.26 o 
  -4   2  24        3.64       10.09      9.70 o 
  -2   2  24       47.04       62.16     18.69 o 
   0   2  24       13.86       15.26     12.92 o 
   2   2  24        0.10       11.18     12.84 o 
  -9   3  24        1.26        2.99     13.30 o 
  -7   3  24       17.70       21.59     24.29 o 
  -5   3  24      111.53       86.76     32.97 o 
  -3   3  24      262.24      277.62     49.16 o 
  -1   3  24       99.01       73.73     20.63 o 
   1   3  24       15.68       37.18     17.12 o 
  -8   4  24       14.01        0.00     19.09 o 
   0   4  24        0.92       -1.74     19.09 o 
  -9   1  25        2.21       11.28     12.68 o 
  -7   1  25       17.65       25.06     14.85 o 
  -5   1  25        0.63       -3.88     26.03 o 
  -3   1  25        0.42       19.76     14.57 o 
  -1   1  25      168.61      181.65     27.55 o 
   1   1  25        2.47       -6.50     11.26 o 
  -8   2  25       57.33       79.07     39.62 o 
  -6   2  25        2.07       -3.03     11.46 o 
  -4   2  25       17.27       34.20     35.57 o 
  -2   2  25        0.18       11.74     12.88 o 
   0   2  25      176.43      331.41     50.90 o 
  -1   3  25        5.66       55.52     25.45 o 
   1   3  25        4.14       16.77     19.66 o 
   0   4  25       84.54      146.33     36.44 o 
  -8   0  26        1.08        5.21     15.62 o 
  -6   0  26       97.20      123.77     38.17 o 
  -4   0  26        6.23       11.57     21.98 o 
  -2   0  26        5.16       14.46     19.66 o 
  -7   1  26      183.59      180.17     27.24 o 
  -5   1  26        1.54       17.34     16.56 o 
  -3   1  26       71.61       80.14     21.25 o 
  -1   1  26       19.91       47.43     25.45 o 
  -6   2  26       70.72       85.02     26.03 o 
  -2   2  26       54.55       79.82     29.50 o 
  -1   3  26       99.57       34.12     23.14 o 
  -5   1  27        8.97       -1.16     15.62 o 
                                                 
